# Supplementary material for: Integrated Transcriptomic and Metabolomic Analyses Reveal Key Genes Involved in Phenylpropanoid Metabolism in Lonicera macranthoides Flowers
Source: Genes (Basel). 2025 Nov 6;16(11):1339. doi: 10.3390/genes16111339 (PMC12651994; doi:10.3390/genes16111339)
Supplement: Supplementary file 1 [file genes-16-01339-s001.zip › Table S1.xlsx]

## Sheet: Sheet1
Transcriptome quality control
Sample	Group	Raw Reads	Clean Reads	Clean Base(G)	Error Rate(%)	Q20(%)	Q30(%)	GC Content(%)
FB-1	FB	60104040	52631058	7.89	0.01	99.42	97.19	45.33
FB-2	FB	71175648	64039810	9.61	0.01	99.39	97.01	45.31
FB-3	FB	71080914	63471096	9.52	0.01	99.43	97.25	45.07
WF-1	WF	79531350	68690188	10.3	0.01	99.4	97.25	42.83
WF-2	WF	59076692	53765460	8.06	0.01	99.43	97.28	45.15
WF-3	WF	54941318	48006246	7.2	0.01	99.4	97.14	45.22
GF-1	GF	67216724	60807178	9.12	0.01	99.47	97.42	44.55
GF-2	GF	54206358	49693456	7.45	0.01	99.39	97.06	44.28
GF-3	GF	67243422	62260352	9.34	0.01	99.41	97.17	44.63
