# Supplementary material for: Integrated Transcriptomic and Metabolomic Analyses Reveal Key Genes Involved in Phenylpropanoid Metabolism in Lonicera macranthoides Flowers
Source: Genes (Basel). 2025 Nov 6;16(11):1339. doi: 10.3390/genes16111339 (PMC12651994; doi:10.3390/genes16111339)
Supplement: Supplementary file 1 [file genes-16-01339-s001.zip › Table S2.xlsx]

## Sheet: Sheet1
Annotation of all unigenes
ID	Length	KEGG	KEGG pathway	NR	Swissprot	TrEMBL	KOG	GO	Pfam	TF-Family	TF-Category	TF-Classification
Cluster-0.0	359	--	--	--	--	A0A418BS33_9STRA SubName: Full=Uncharacterized protein {ECO:0000313|EMBL:RHY51071.1};	Acetyl-CoA transporter	GO:0016021,integral component of membrane; GO:0008521,acetyl-CoA transmembrane transporter activity; GO:0000295,adenine nucleotide transmembrane transporter activity; GO:0003674,molecular_function; GO:0005215,transporter activity; GO:0005346,purine ribonucleotide transmembrane transporter activity; GO:0008509,anion transmembrane transporter activity; GO:0008514,organic anion transmembrane transpo…	--	--	--	--
Cluster-1.0	527	--	--	--	--	--	--	--	--	--	--	--
Cluster-10.0	337	--	--	--	--	--	--	--	--	--	--	--
Cluster-100.0	431	K08245 phytepsin [EC:3.4.23.40] | (RefSeq) phytepsin-like (A)	--	hypothetical protein LOK49_Contig157G00004 [Camellia lanceoleosa]	--	A0A7J7G219_CAMSI SubName: Full=Uncharacterized protein {ECO:0000313|EMBL:KAF5934719.1};	--	--	--	--	--	--
Cluster-1000.0	557	--	--	--	--	A0A7S3UTG8_HETAK RecName: Full=5'-nucleotidase {ECO:0000256|ARBA:ARBA00012643}; EC=3.1.3.5 {ECO:0000256|ARBA:ARBA00012643}; Flags: Fragment;	Uncharacterized conserved protein	GO:0005737,cytoplasm; GO:0016021,integral component of membrane; GO:0008253,5'-nucleotidase activity; GO:0000287,magnesium ion binding; GO:0009117,nucleotide metabolic process; GO:0003674,molecular_function; GO:0003824,catalytic activity; GO:0008252,nucleotidase activity; GO:0016787,hydrolase activity; GO:0016788,hydrolase activity, acting on ester bonds; GO:0016791,phosphatase activity; GO:00425…	--	--	--	--
Cluster-10000.0	477	--	--	--	--	--	--	--	--	--	--	--
Cluster-10001.0	1685	K01869 leucyl-tRNA synthetase [EC:6.1.1.4] | (RefSeq) LARS; leucine--tRNA ligase, cytoplasmic (A)	ko00970: Aminoacyl-tRNA biosynthesis	leucine--tRNA ligase, cytoplasmic isoform X2 [Cicer arietinum]	SYLC_ARATH RecName: Full=Leucine--tRNA ligase, cytoplasmic {ECO:0000305}; EC=6.1.1.4 {ECO:0000305}; AltName: Full=Leucyl-tRNA synthetase {ECO:0000305}; Short=LeuRS {ECO:0000305};	A0A8B8QEY3_9MYRT RecName: Full=Leucine--tRNA ligase {ECO:0000256|ARBA:ARBA00013164}; EC=6.1.1.4 {ECO:0000256|ARBA:ARBA00013164}; AltName: Full=Leucyl-tRNA synthetase {ECO:0000256|ARBA:ARBA00030520};	Leucyl-tRNA synthetase	GO:0009507,chloroplast; GO:0005829,cytosol; GO:0009506,plasmodesma; GO:0002161,aminoacyl-tRNA editing activity; GO:0005524,ATP binding; GO:0004823,leucine-tRNA ligase activity; GO:0006429,leucyl-tRNA aminoacylation; GO:0009791,post-embryonic development; GO:0048608,reproductive structure development; GO:0003674,molecular_function; GO:0003824,catalytic activity; GO:0016787,hydrolase activity; GO:0…	tRNA synthetases class I (I, L, M and V)	--	--	--
Cluster-10002.0	361	--	--	--	--	--	--	--	--	--	--	--
Cluster-10003.0	1034	K18587 ubiquinone biosynthesis protein COQ9 | (RefSeq) ubiquinone biosynthesis protein COQ9, mitochondrial (A)	--	ubiquinone biosynthesis protein COQ9-B, mitochondrial-like isoform X1 [Hibiscus syriacus]	--	K3WGL3_GLOUD RecName: Full=Ubiquinone biosynthesis protein {ECO:0000256|RuleBase:RU366063};	Uncharacterized conserved protein	GO:0005739,mitochondrion; GO:0008289,lipid binding; GO:0006744,ubiquinone biosynthetic process; GO:0003674,molecular_function; GO:0005488,binding; GO:0006743,ubiquinone metabolic process; GO:0008150,biological_process; GO:0008152,metabolic process; GO:0009058,biosynthetic process; GO:0009987,cellular process; GO:0042180,cellular ketone metabolic process; GO:0042181,ketone biosynthetic process; GO…	COQ9	--	--	--
Cluster-10004.0	413	--	--	hypothetical protein [Gossypium davidsonii]	--	A0A7J8T8Q0_GOSDV SubName: Full=Uncharacterized protein {ECO:0000313|EMBL:MBA0634729.1};	--	GO:0005886,plasma membrane; GO:0009734,auxin-activated signaling pathway; GO:0007154,cell communication; GO:0007165,signal transduction; GO:0008150,biological_process; GO:0009719,response to endogenous stimulus; GO:0009725,response to hormone; GO:0009733,response to auxin; GO:0009755,hormone-mediated signaling pathway; GO:0009987,cellular process; GO:0010033,response to organic substance; GO:0023…	--	--	--	--
Cluster-10005.0	487	--	--	--	--	--	--	--	--	--	--	--
Cluster-10006.0	426	--	--	--	--	--	--	--	--	--	--	--
Cluster-10007.0	446	--	--	--	--	--	--	--	--	--	--	--
Cluster-10008.0	723	K24796 TBC1 domain family member 13 | (RefSeq) RabGAP/TBC protein (A)	--	TBC1 domain family member 13-like isoform X2 [Zingiber officinale]	--	A0A3P6D2T7_BRACM RecName: Full=Rab-GAP TBC domain-containing protein {ECO:0000259|PROSITE:PS50086};	GTPase-activating protein	--	Rab-GTPase-TBC domain	--	--	--
Cluster-10009.0	1746	K13511 monolysocardiolipin acyltransferase [EC:2.3.1.-] | (RefSeq) N-acylphosphatidylethanolamine synthase isoform X1 (A)	ko00564: Glycerophospholipid metabolism	putative 1-acylglycerophosphocholine O-acyltransferase [Lupinus albus]	MBOA1_ARATH RecName: Full=Lysophospholipid acyltransferase 1 {ECO:0000303|PubMed:18154737}; Short=AtLPLAT1 {ECO:0000303|PubMed:18154737}; EC=2.3.1.- {ECO:0000269|PubMed:18154737}; AltName: Full=1-acylglycerophosphocholine O-acyltransferase {ECO:0000305}; EC=2.3.1.23 {ECO:0000269|PubMed:18154737}; AltName: Full=1-acylglycerophosphoethanolamine O-acyltransferase {ECO:0000305}; EC=2.3.1.n7 {ECO:0000…	A0A7S0VR22_9CRYP SubName: Full=Hypothetical protein {ECO:0000313|EMBL:CAD8795862.1};	Predicted membrane protein	GO:0005783,endoplasmic reticulum; GO:0005789,endoplasmic reticulum membrane; GO:0005576,extracellular region; GO:0016021,integral component of membrane; GO:0016020,membrane; GO:0005886,plasma membrane; GO:0047184,1-acylglycerophosphocholine O-acyltransferase activity; GO:0106262,1-acylglycerophosphoethanolamine O-acyltransferase activity; GO:0106263,1-acylglycerophosphoserine O-acyltransferase ac…	MBOAT, membrane-bound O-acyltransferase family	--	--	--
Cluster-1001.0	1437	--	--	--	--	--	--	--	Golgi 4-transmembrane spanning transporter	--	--	--
Cluster-10010.0	762	K05759 profilin | (RefSeq) profilin-1-like (A)	--	hypothetical protein PR202_ga23199 [Eleusine coracana subsp. coracana]	PROF_MUSAC RecName: Full=Profilin; AltName: Full=Minor fruit allergen Mus xp 1; AltName: Allergen=Mus xp 1;	A0A1D1XF39_9ARAE RecName: Full=Profilin {ECO:0000256|RuleBase:RU003909};	Profilin	GO:0005737,cytoplasm; GO:0005856,cytoskeleton; GO:0003779,actin binding; GO:0003674,molecular_function; GO:0005488,binding; GO:0005515,protein binding; GO:0008092,cytoskeletal protein binding; GO:0005575,cellular_component; GO:0005622,intracellular anatomical structure; GO:0110165,cellular anatomical entity; GO:0043226,organelle; GO:0043228,non-membrane-bounded organelle; GO:0043229,intracellular…	Profilin	--	--	--
Cluster-10011.0	475	K02942 large subunit ribosomal protein LP1 | (RefSeq) 60S acidic ribosomal protein P1-like (A)	ko03010: Ribosome	60S acidic ribosomal protein P1-like [Quercus suber]	RLA1_MAIZE RecName: Full=60S acidic ribosomal protein P1; AltName: Full=L12;	A0A1D1ZEI4_9ARAE SubName: Full=60S acidic ribosomal protein P1 {ECO:0000313|EMBL:JAT65346.1};	60s acidic ribosomal protein P1	GO:0022625,cytosolic large ribosomal subunit; GO:0030295,protein kinase activator activity; GO:0044877,protein-containing complex binding; GO:0043021,ribonucleoprotein complex binding; GO:0003735,structural constituent of ribosome; GO:0002181,cytoplasmic translation; GO:0006414,translational elongation; GO:0003674,molecular_function; GO:0008047,enzyme activator activity; GO:0019207,kinase regulat…	60s Acidic ribosomal protein	--	--	--
Cluster-10012.0	308	K03676 glutaredoxin 3 | (RefSeq) monothiol glutaredoxin-S2-like (A)	--	monothiol glutaredoxin-S2-like [Cynara cardunculus var. scolymus]	GRXS1_ARATH RecName: Full=Monothiol glutaredoxin-S1; Short=AtGrxS1; AltName: Full=Protein ROXY 16;	A0A699K9B4_TANCI SubName: Full=Monothiol glutaredoxin-S2-like {ECO:0000313|EMBL:GFA82915.1};	Glutaredoxin and related proteins	GO:0005737,cytoplasm; GO:0051537,2 iron, 2 sulfur cluster binding; GO:0097573,glutathione oxidoreductase activity; GO:0046872,metal ion binding; GO:0010167,response to nitrate; GO:0003674,molecular_function; GO:0005488,binding; GO:0051536,iron-sulfur cluster binding; GO:0051540,metal cluster binding; GO:0003824,catalytic activity; GO:0015035,protein-disulfide reductase activity; GO:0015036,disulf…	Glutaredoxin	--	--	--
Cluster-10013.0	942	K17479 glutaredoxin domain-containing cysteine-rich protein 1 | (RefSeq) uncharacterized protein At5g39865-like (A)	--	--	--	--	Uncharacterized CH domain protein	--	Microtubule-binding calmodulin-regulated spectrin-associated	--	--	--
Cluster-10014.0	431	--	--	--	--	--	--	--	--	--	--	--
Cluster-10015.0	415	K17805 mitochondrial import inner membrane translocase subunit TIM16 | (RefSeq) hypothetical protein (A)	--	hypothetical protein BT93_L0200 [Corymbia citriodora subsp. variegata]	TM16A_ARATH RecName: Full=Mitochondrial import inner membrane translocase subunit PAM16 like 1 {ECO:0000303|PubMed:24194927}; Short=AtPAM16L {ECO:0000303|PubMed:24153405}; Short=AtPAM16L1 {ECO:0000303|PubMed:24194927}; AltName: Full=Presequence translocated-associated motor subunit PAM16L {ECO:0000250|UniProtKB:P42949}; AltName: Full=Protein MUTANT SNC1-ENHANCING 5 LIKE {ECO:0000303|PubMed:241534…	A0A6V1W657_HETAK SubName: Full=Hypothetical protein {ECO:0000313|EMBL:CAE0647649.1};	Uncharacterized conserved protein	GO:0005743,mitochondrial inner membrane; GO:0005744,TIM23 mitochondrial import inner membrane translocase complex; GO:0031348,negative regulation of defense response; GO:0030150,protein import into mitochondrial matrix; GO:0006950,response to stress; GO:0006952,defense response; GO:0008150,biological_process; GO:0031347,regulation of defense response; GO:0048519,negative regulation of biological …	Pam16	--	--	--
Cluster-10016.0	400	K05750 NCK-associated protein 1 | (RefSeq) LOW QUALITY PROTEIN: protein NAP1-like (A)	--	Retrovirus-related Pol polyprotein from transposon 17.6 [Vitis vinifera]	RRPO_OENBE RecName: Full=RNA-directed DNA polymerase homolog; EC=2.7.7.48; AltName: Full=Reverse transcriptase homolog;	A0A438FHE2_VITVI SubName: Full=Retrovirus-related Pol polyprotein from transposon 17.6 {ECO:0000313|EMBL:RVW59419.1};	FOG: Transposon-encoded proteins with TYA, reverse transcriptase, integrase domains in various combinations	GO:0005739,mitochondrion; GO:0003968,RNA-directed 5'-3' RNA polymerase activity; GO:0003964,RNA-directed DNA polymerase activity; GO:0003674,molecular_function; GO:0003824,catalytic activity; GO:0016740,transferase activity; GO:0016772,transferase activity, transferring phosphorus-containing groups; GO:0016779,nucleotidyltransferase activity; GO:0034062,5'-3' RNA polymerase activity; GO:0097747,R…	Reverse transcriptase (RNA-dependent DNA polymerase)	--	--	--
Cluster-10017.0	355	--	--	--	--	--	--	--	--	--	--	--
Cluster-10018.0	415	--	--	--	--	--	--	--	--	--	--	--
Cluster-10019.0	546	--	--	--	--	--	--	--	--	--	--	--
Cluster-1002.0	588	K01641 hydroxymethylglutaryl-CoA synthase [EC:2.3.3.10] | (RefSeq) hydroxymethylglutaryl-CoA synthase (A)	ko00280: Valine, leucine and isoleucine degradation; ko00650: Butanoate metabolism; ko00900: Terpenoid backbone biosynthesis; ko01100: Metabolic pathways; ko01110: Biosynthesis of secondary metabolites	hypothetical protein [Adiantum nelumboides]	HMCS_ARATH RecName: Full=Hydroxymethylglutaryl-CoA synthase; Short=HMG-CoA synthase; EC=2.3.3.10; AltName: Full=3-hydroxy-3-methylglutaryl coenzyme A synthase; AltName: Full=Protein EMBRYO DEFECTIVE 2778; AltName: Full=Protein FLAKY POLLEN 1;	A0A1D1Z950_9ARAE RecName: Full=Hydroxymethylglutaryl-CoA synthase {ECO:0000256|RuleBase:RU364071}; Short=HMG-CoA synthase {ECO:0000256|RuleBase:RU364071}; EC=2.3.3.10 {ECO:0000256|RuleBase:RU364071}; AltName: Full=3-hydroxy-3-methylglutaryl coenzyme A synthase {ECO:0000256|RuleBase:RU364071};	Hydroxymethylglutaryl-CoA synthase	GO:0009506,plasmodesma; GO:0004421,hydroxymethylglutaryl-CoA synthase activity; GO:0006084,acetyl-CoA metabolic process; GO:0010142,farnesyl diphosphate biosynthetic process, mevalonate pathway; GO:0019287,isopentenyl diphosphate biosynthetic process, mevalonate pathway; GO:0016126,sterol biosynthetic process; GO:0003674,molecular_function; GO:0003824,catalytic activity; GO:0016740,transferase ac…	Hydroxymethylglutaryl-coenzyme A synthase C terminal	--	--	--
Cluster-10020.0	399	--	--	--	--	--	--	--	--	--	--	--
Cluster-10021.0	656	--	--	hypothetical protein [Zelkova schneideriana]	--	A0A8F1N764_9ROSA SubName: Full=Uncharacterized protein {ECO:0000313|EMBL:QWQ49863.1};	--	GO:0005739,mitochondrion; GO:0005575,cellular_component; GO:0005622,intracellular anatomical structure; GO:0005737,cytoplasm; GO:0043226,organelle; GO:0043227,membrane-bounded organelle; GO:0043229,intracellular organelle; GO:0043231,intracellular membrane-bounded organelle; GO:0110165,cellular anatomical entity	--	--	--	--
Cluster-10022.0	311	--	--	--	--	--	--	--	--	--	--	--
Cluster-10023.0	524	K12821 pre-mRNA-processing factor 40 | (RefSeq) uncharacterized protein (A)	ko03040: Spliceosome	unnamed protein product [Miscanthus lutarioriparius]	PR40A_ARATH RecName: Full=Pre-mRNA-processing protein 40A; Short=AtPRP40a {ECO:0000303|PubMed:19467629};	A0A8J4GBG7_9CHLO SubName: Full=Uncharacterized protein {ECO:0000313|EMBL:GIM03844.1};	Spliceosomal protein FBP11/Splicing factor PRP40	GO:0016592,mediator complex; GO:0005685,U1 snRNP; GO:0071004,U2-type prespliceosome; GO:0003723,RNA binding; GO:0070063,RNA polymerase binding; GO:0045292,mRNA cis splicing, via spliceosome; GO:0000398,mRNA splicing, via spliceosome; GO:0008380,RNA splicing; GO:0003674,molecular_function; GO:0003676,nucleic acid binding; GO:0005488,binding; GO:0097159,organic cyclic compound binding; GO:1901363,h…	WW domain	--	--	--
Cluster-10024.0	2307	--	--	--	--	A0A8B8PRW1_9MYRT SubName: Full=ras guanine nucleotide exchange factor glfB-like {ECO:0000313|RefSeq:XP_030537062.1};	--	--	--	--	--	--
Cluster-10025.0	563	--	--	--	--	--	--	--	--	--	--	--
Cluster-10026.0	523	--	--	--	--	--	--	--	--	--	--	--
Cluster-10027.0	460	--	--	--	--	--	--	--	--	--	--	--
Cluster-10028.0	1344	K01689 enolase [EC:4.2.1.11] | (RefSeq) enolase-like (A)	ko00010: Glycolysis / Gluconeogenesis; ko01100: Metabolic pathways; ko01110: Biosynthesis of secondary metabolites; ko01200: Carbon metabolism; ko01230: Biosynthesis of amino acids; ko03018: RNA degradation; ko04820: Cytoskeleton in muscle cells	putative phosphopyruvate hydratase [Lupinus albus]	ENO1_ARATH RecName: Full=Enolase 1, chloroplastic; EC=4.2.1.11; AltName: Full=2-phospho-D-glycerate hydro-lyase 1; AltName: Full=2-phosphoglycerate dehydratase 1; Flags: Precursor;	A0A1D1ZHI1_9ARAE RecName: Full=Phosphopyruvate hydratase {ECO:0000256|ARBA:ARBA00012058}; EC=4.2.1.11 {ECO:0000256|ARBA:ARBA00012058};	Enolase	GO:0009507,chloroplast; GO:0009570,chloroplast stroma; GO:0000015,phosphopyruvate hydratase complex; GO:0000287,magnesium ion binding; GO:0004634,phosphopyruvate hydratase activity; GO:0006096,glycolytic process; GO:0010090,trichome morphogenesis; GO:0003674,molecular_function; GO:0005488,binding; GO:0043167,ion binding; GO:0043169,cation binding; GO:0046872,metal ion binding; GO:0003824,catalyti…	Enolase, C-terminal TIM barrel domain	--	--	--
Cluster-10029.0	1068	K11826 AP-2 complex subunit mu-1 | (RefSeq) AP-2 complex subunit mu (A)	ko04144: Endocytosis	hypothetical protein [Adiantum nelumboides]	AP2M_ARATH RecName: Full=AP-2 complex subunit mu; AltName: Full=Adaptor protein complex AP-2 subunit mu; AltName: Full=Adaptor protein-2 mu-adaptin; AltName: Full=Adaptor-related protein complex 2 subunit mu; AltName: Full=At-muA-Ad; AltName: Full=Clathrin assembly protein complex 2 mu medium chain; AltName: Full=Mu2-adaptin; AltName: Full=Protein AP47/50; Short=AtAP47/50;	A0A8B8PSC7_9MYRT SubName: Full=AP-2 complex subunit mu-like {ECO:0000313|RefSeq:XP_030537680.1};	Adaptor complexes medium subunit family	GO:0030131,clathrin adaptor complex; GO:0005905,clathrin-coated pit; GO:0031410,cytoplasmic vesicle; GO:0005794,Golgi apparatus; GO:0008289,lipid binding; GO:0006897,endocytosis; GO:0006886,intracellular protein transport; GO:0016192,vesicle-mediated transport; GO:0003674,molecular_function; GO:0005488,binding; GO:0006810,transport; GO:0008150,biological_process; GO:0051179,localization; GO:00512…	Adaptor complexes medium subunit family	--	--	--
Cluster-10029.1	528	K11816 indole-3-pyruvate monooxygenase [EC:1.14.13.168] | (RefSeq) probable indole-3-pyruvate monooxygenase YUCCA11 (A)	ko00380: Tryptophan metabolism; ko01100: Metabolic pathways; ko04075: Plant hormone signal transduction	AP-2 complex subunit mu-like [Cucurbita pepo subsp. pepo]	AP2M_ARATH RecName: Full=AP-2 complex subunit mu; AltName: Full=Adaptor protein complex AP-2 subunit mu; AltName: Full=Adaptor protein-2 mu-adaptin; AltName: Full=Adaptor-related protein complex 2 subunit mu; AltName: Full=At-muA-Ad; AltName: Full=Clathrin assembly protein complex 2 mu medium chain; AltName: Full=Mu2-adaptin; AltName: Full=Protein AP47/50; Short=AtAP47/50;	A0A8B8PSC7_9MYRT SubName: Full=AP-2 complex subunit mu-like {ECO:0000313|RefSeq:XP_030537680.1};	Adaptor complexes medium subunit family	GO:0030131,clathrin adaptor complex; GO:0005905,clathrin-coated pit; GO:0031410,cytoplasmic vesicle; GO:0005794,Golgi apparatus; GO:0008289,lipid binding; GO:0006897,endocytosis; GO:0006886,intracellular protein transport; GO:0016192,vesicle-mediated transport; GO:0003674,molecular_function; GO:0005488,binding; GO:0006810,transport; GO:0008150,biological_process; GO:0051179,localization; GO:00512…	Adaptor complexes medium subunit family	--	--	--
Cluster-1003.0	901	--	--	--	--	A0A8B8Q2T1_9MYRT SubName: Full=hemocyte protein-glutamine gamma-glutamyltransferase-like {ECO:0000313|RefSeq:XP_030540838.1};	--	GO:0003810,protein-glutamine gamma-glutamyltransferase activity; GO:0018149,peptide cross-linking; GO:0003674,molecular_function; GO:0003824,catalytic activity; GO:0016740,transferase activity; GO:0016746,acyltransferase activity; GO:0016755,aminoacyltransferase activity; GO:0140096,catalytic activity, acting on a protein; GO:0006807,nitrogen compound metabolic process; GO:0008150,biological_proc…	Transglutaminase family, C-terminal ig like domain	--	--	--
Cluster-10030.0	497	--	--	hypothetical protein [Gossypium schwendimanii]	YCF2_ACOCL RecName: Full=Protein Ycf2 {ECO:0000255|HAMAP-Rule:MF_01330};	A0A7J9LCK4_GOSSC SubName: Full=Uncharacterized protein {ECO:0000313|EMBL:MBA0856421.1}; Flags: Fragment;	--	GO:0009570,chloroplast stroma; GO:0005524,ATP binding; GO:0016887,ATP hydrolysis activity; GO:0000166,nucleotide binding; GO:0003674,molecular_function; GO:0005488,binding; GO:0017076,purine nucleotide binding; GO:0030554,adenyl nucleotide binding; GO:0032553,ribonucleotide binding; GO:0032555,purine ribonucleotide binding; GO:0032559,adenyl ribonucleotide binding; GO:0035639,purine ribonucleosid…	--	--	--	--
Cluster-10031.0	434	--	--	--	--	--	--	--	--	--	--	--
Cluster-10032.0	720	--	--	--	--	--	--	--	--	--	--	--
Cluster-10033.0	916	--	--	--	--	--	--	--	--	--	--	--
Cluster-10034.0	1593	K20562 biphenyl-4-hydroxylase | (RefSeq) cytochrome P450 71AU50-like (A)	--	PREDICTED: cytochrome P450 CYP736A12-like [Cucumis melo]	CYC13_CATRO RecName: Full=Cytochrome P450 81C13 {ECO:0000303|PubMed:24710322}; Short=CrCYP81C13 {ECO:0000303|PubMed:24710322}; EC=1.14.-.- {ECO:0000305}; Flags: Precursor;	A0A5A7SY99_CUCME SubName: Full=Cytochrome P450 CYP736A12-like protein {ECO:0000313|EMBL:KAA0036264.1};	Cytochrome P450 CYP2 subfamily	GO:0020037,heme binding; GO:0005506,iron ion binding; GO:0004497,monooxygenase activity; GO:0016705,oxidoreductase activity, acting on paired donors, with incorporation or reduction of molecular oxygen; GO:0003674,molecular_function; GO:0005488,binding; GO:0046906,tetrapyrrole binding; GO:0097159,organic cyclic compound binding; GO:1901363,heterocyclic compound binding; GO:0043167,ion binding; GO…	Cytochrome P450	--	--	--
Cluster-10035.0	294	--	--	--	--	--	--	--	--	--	--	--
Cluster-10036.0	645	--	--	--	--	--	--	--	--	--	--	--
Cluster-10037.0	262	--	--	--	--	--	--	--	--	--	--	--
Cluster-10038.0	661	--	--	--	--	--	--	--	--	--	--	--
Cluster-10039.0	565	--	--	--	--	--	--	--	--	--	--	--
Cluster-1004.0	534	--	--	--	--	--	--	--	--	--	--	--
Cluster-10040.0	893	--	--	queuosine salvage protein-like [Quercus suber]	--	R7QN35_CHOCR RecName: Full=Queuosine salvage protein {ECO:0000256|ARBA:ARBA00020982, ECO:0000256|RuleBase:RU365002};	Cobyrinic acid a,c-diamide synthase	--	Potential Queuosine, Q, salvage protein family	--	--	--
Cluster-10041.0	1753	K03386 peroxiredoxin 2/4 [EC:1.11.1.24] | (RefSeq) 2-Cys peroxiredoxin BAS1, chloroplastic (A)	--	2-Cys peroxiredoxin BAS1, chloroplastic [Phoenix dactylifera]	BAS1_SPIOL RecName: Full=2-Cys peroxiredoxin BAS1, chloroplastic; EC=1.11.1.24 {ECO:0000250|UniProtKB:Q96291}; AltName: Full=Thiol-specific antioxidant protein; AltName: Full=Thioredoxin-dependent peroxiredoxin BAS1 {ECO:0000305}; Flags: Precursor;	A0A7S1C360_9STRA SubName: Full=Hypothetical protein {ECO:0000313|EMBL:CAD8908387.1};	Alkyl hydroperoxide reductase, thiol specific antioxidant and related enzymes	GO:0009507,chloroplast; GO:0004601,peroxidase activity; GO:0051920,peroxiredoxin activity; GO:0003674,molecular_function; GO:0003824,catalytic activity; GO:0016209,antioxidant activity; GO:0016491,oxidoreductase activity; GO:0016684,oxidoreductase activity, acting on peroxide as acceptor; GO:0005575,cellular_component; GO:0005622,intracellular anatomical structure; GO:0005737,cytoplasm; GO:000953…	AhpC/TSA family	--	--	--
Cluster-10041.1	765	--	--	--	--	--	--	--	--	--	--	--
Cluster-10042.0	463	--	--	--	--	--	--	--	--	--	--	--
Cluster-10043.0	664	--	--	--	--	--	--	--	--	--	--	--
Cluster-10044.0	421	--	--	--	--	--	--	--	--	--	--	--
Cluster-10045.0	497	--	--	--	--	--	--	--	--	--	--	--
Cluster-10046.0	1394	K09391 transcription factor E2F7/8 | (RefSeq) E2F transcription factor-like E2FE (A)	--	--	--	A0A1D1ZJP9_9ARAE SubName: Full=Zinc finger homeobox protein 4 {ECO:0000313|EMBL:JAT67196.1}; Flags: Fragment;	Homeobox protein	GO:0005634,nucleus; GO:0003677,DNA binding; GO:0000981,DNA-binding transcription factor activity, RNA polymerase II-specific; GO:0003674,molecular_function; GO:0003676,nucleic acid binding; GO:0005488,binding; GO:0097159,organic cyclic compound binding; GO:1901363,heterocyclic compound binding; GO:0003700,DNA-binding transcription factor activity; GO:0140110,transcription regulator activity; GO:0…	Homeodomain	HB-other	TF	HB->HB-other
Cluster-10047.0	578	--	--	--	--	--	--	--	--	--	--	--
Cluster-10048.0	517	--	--	--	--	--	--	--	--	--	--	--
Cluster-10049.0	600	--	--	--	--	--	--	--	--	--	--	--
Cluster-1005.0	878	--	--	hypothetical protein E3N88_42913 [Mikania micrantha]	TRA1_MAIZE RecName: Full=Putative AC transposase; AltName: Full=ORFA;	A0A2N9GBF8_FAGSY SubName: Full=Uncharacterized protein {ECO:0000313|EMBL:SPC96474.1};	Tam3-transposase (Ac family)	GO:0003677,DNA binding; GO:0046983,protein dimerization activity; GO:0006310,DNA recombination; GO:0032196,transposition; GO:0003674,molecular_function; GO:0003676,nucleic acid binding; GO:0005488,binding; GO:0097159,organic cyclic compound binding; GO:1901363,heterocyclic compound binding; GO:0005515,protein binding; GO:0006139,nucleobase-containing compound metabolic process; GO:0006259,DNA met…	Protein of unknown function (DUF 659)	--	--	--
Cluster-10050.0	499	--	--	--	--	--	--	--	--	--	--	--
Cluster-10051.0	375	--	--	--	--	--	--	--	--	--	--	--
Cluster-10052.0	1551	K04460 serine/threonine-protein phosphatase 5 [EC:3.1.3.16] | (RefSeq) serine/threonine-protein phosphatase 5-like (A)	--	PREDICTED: serine/threonine-protein phosphatase 5 [Brassica oleracea var. oleracea]	PPP5_ARATH RecName: Full=Serine/threonine-protein phosphatase 5; EC=3.1.3.16;	A0A078IP09_BRANA RecName: Full=Serine/threonine-protein phosphatase 5 {ECO:0000256|ARBA:ARBA00020001}; EC=3.1.3.16 {ECO:0000256|ARBA:ARBA00013081};	Serine-threonine phosphatase 2A, catalytic subunit	GO:0005737,cytoplasm; GO:0005829,cytosol; GO:0030176,integral component of endoplasmic reticulum membrane; GO:0005635,nuclear envelope; GO:0031965,nuclear membrane; GO:0016607,nuclear speck; GO:0005634,nucleus; GO:0009506,plasmodesma; GO:0046872,metal ion binding; GO:0017018,myosin phosphatase activity; GO:0004721,phosphoprotein phosphatase activity; GO:0004722,protein serine/threonine phosphatas…	Calcineurin-like phosphoesterase	--	--	--
Cluster-10053.0	805	--	--	--	--	--	--	--	--	--	--	--
Cluster-10054.0	976	--	--	--	--	--	--	--	--	--	--	--
Cluster-10055.0	341	--	--	--	--	--	--	--	--	--	--	--
Cluster-10056.0	1021	--	--	--	--	--	--	--	--	--	--	--
Cluster-10057.0	339	K19882 O-palmitoleoyl-L-serine hydrolase [EC:3.1.1.98] | (RefSeq) pectin acetylesterase 8-like isoform X1 (A)	--	pectin acetylesterase 8-like isoform X1 [Abrus precatorius]	PAE11_ARATH RecName: Full=Pectin acetylesterase 11 {ECO:0000303|PubMed:25115560}; EC=3.1.1.- {ECO:0000305}; Flags: Precursor;	A0A8B8KXK5_ABRPR RecName: Full=Pectin acetylesterase {ECO:0000256|RuleBase:RU363114}; EC=3.1.1.- {ECO:0000256|RuleBase:RU363114};	Pectin acetylesterase and similar proteins	GO:0005576,extracellular region; GO:0005886,plasma membrane; GO:0009506,plasmodesma; GO:0052793,pectin acetylesterase activity; GO:0071555,cell wall organization; GO:0003674,molecular_function; GO:0003824,catalytic activity; GO:0016787,hydrolase activity; GO:0016788,hydrolase activity, acting on ester bonds; GO:0052689,carboxylic ester hydrolase activity; GO:0008150,biological_process; GO:0009987…	Pectinacetylesterase	--	--	--
Cluster-10058.0	462	--	--	--	--	--	--	--	--	--	--	--
Cluster-10059.0	296	--	--	--	--	--	--	--	--	--	--	--
Cluster-1006.0	503	K19044 E3 ubiquitin-protein ligase XBAT32/33 [EC:2.3.2.27] | (RefSeq) probable E3 ubiquitin-protein ligase XBOS32 (A)	--	Serine/threonine-protein kinase CTR1 [Apostasia shenzhenica]	XB32_ORYSJ RecName: Full=Probable E3 ubiquitin-protein ligase XBOS32; EC=2.3.2.27; AltName: Full=Ankyrin repeat domain and RING finger-containing protein XBOS32; AltName: Full=RING-type E3 ubiquitin transferase XBOS32; AltName: Full=XB3 protein homolog 2;	A0A2I0B1C0_9ASPA SubName: Full=Serine/threonine-protein kinase CTR1 {ECO:0000313|EMBL:PKA61588.1}; EC=2.7.11.1 {ECO:0000313|EMBL:PKA61588.1};	FOG: Ankyrin repeat	GO:0046872,metal ion binding; GO:0016740,transferase activity; GO:0044260,cellular macromolecule metabolic process; GO:0016567,protein ubiquitination; GO:0003674,molecular_function; GO:0005488,binding; GO:0043167,ion binding; GO:0043169,cation binding; GO:0003824,catalytic activity; GO:0008150,biological_process; GO:0008152,metabolic process; GO:0009987,cellular process; GO:0043170,macromolecule …	Ankyrin repeats (3 copies)	--	--	--
Cluster-10060.0	411	--	--	--	--	--	--	--	--	--	--	--
Cluster-10061.0	325	--	--	--	--	--	--	--	--	--	--	--
Cluster-10062.0	1925	K09611 probable aminopeptidase NPEPL1 [EC:3.4.11.-] | (RefSeq) aminopeptidase (A)	--	leucine aminopeptidase 3 [Zea mays]	AMPL2_ORYSJ RecName: Full=Leucine aminopeptidase 2, chloroplastic; EC=3.4.11.1; AltName: Full=Leucyl aminopeptidase 2; Short=LAP 2; AltName: Full=Proline aminopeptidase 2; EC=3.4.11.5; AltName: Full=Prolyl aminopeptidase 2; Flags: Precursor;	B6U2C3_MAIZE SubName: Full=Leucine aminopeptidase 3 {ECO:0000313|EMBL:ACG43506.1};	Predicted aminopeptidase of the M17 family	GO:0009507,chloroplast; GO:0005737,cytoplasm; GO:0030145,manganese ion binding; GO:0070006,metalloaminopeptidase activity; GO:0008233,peptidase activity; GO:0006508,proteolysis; GO:0003674,molecular_function; GO:0005488,binding; GO:0043167,ion binding; GO:0043169,cation binding; GO:0046872,metal ion binding; GO:0046914,transition metal ion binding; GO:0003824,catalytic activity; GO:0004177,aminop…	Cytosol aminopeptidase family, catalytic domain	--	--	--
Cluster-10063.0	1410	--	--	--	--	A0A8B8PN82_9MYRT SubName: Full=uncharacterized protein DDB_G0286591-like {ECO:0000313|RefSeq:XP_030536240.1};	--	GO:0006355,regulation of DNA-templated transcription; GO:0006139,nucleobase-containing compound metabolic process; GO:0006351,DNA-templated transcription; GO:0006725,cellular aromatic compound metabolic process; GO:0006807,nitrogen compound metabolic process; GO:0008150,biological_process; GO:0008152,metabolic process; GO:0009058,biosynthetic process; GO:0009059,macromolecule biosynthetic process…	MH2 domain	--	--	--
Cluster-10064.0	393	--	--	General substrate transporter [Cinnamomum micranthum f. kanehirae]	OCT7_ARATH RecName: Full=Organic cation/carnitine transporter 7; Short=AtOCT7;	A0A5B7AYN9_DAVIN SubName: Full=Putative Major facilitator superfamily protein isoform 1 {ECO:0000313|EMBL:MPA61018.1}; Flags: Fragment;	Synaptic vesicle transporter SV2 (major facilitator superfamily)	GO:0016021,integral component of membrane; GO:0005886,plasma membrane; GO:0005524,ATP binding; GO:0090417,N-methylnicotinate transmembrane transporter activity; GO:0090416,nicotinate transmembrane transporter activity; GO:2001143,N-methylnicotinate transport; GO:2001142,nicotinate transport; GO:0000166,nucleotide binding; GO:0003674,molecular_function; GO:0005488,binding; GO:0017076,purine nucleo…	--	--	--	--
Cluster-10065.0	470	--	--	--	--	--	--	--	--	--	--	--
Cluster-10066.0	486	--	--	--	--	--	--	--	--	--	--	--
Cluster-10067.0	428	--	--	--	--	--	--	--	--	--	--	--
Cluster-10068.0	920	--	--	putative reverse transcriptase domain, viral movement protein [Tanacetum cinerariifolium]	--	A0A6L2KD60_TANCI SubName: Full=Putative reverse transcriptase domain, viral movement protein {ECO:0000313|EMBL:GEU46859.1};	--	GO:0003964,RNA-directed DNA polymerase activity; GO:0003674,molecular_function; GO:0003824,catalytic activity; GO:0016740,transferase activity; GO:0016772,transferase activity, transferring phosphorus-containing groups; GO:0016779,nucleotidyltransferase activity; GO:0034061,DNA polymerase activity; GO:0140097,catalytic activity, acting on DNA; GO:0140640,catalytic activity, acting on a nucleic ac…	RNase H-like domain found in reverse transcriptase	--	--	--
Cluster-10069.0	1832	K00472 prolyl 4-hydroxylase [EC:1.14.11.2] | (RefSeq) probable prolyl 4-hydroxylase 4 isoform X1 (A)	ko00330: Arginine and proline metabolism; ko01100: Metabolic pathways	hypothetical protein OsI_10158 [Oryza sativa Indica Group]	P4H6_ARATH RecName: Full=Probable prolyl 4-hydroxylase 6 {ECO:0000305}; Short=AtP4H6 {ECO:0000303|Ref.4}; EC=1.14.11.2 {ECO:0000305};	A0A8B8Q0R4_9MYRT RecName: Full=Procollagen-proline 4-dioxygenase {ECO:0000256|ARBA:ARBA00012269}; EC=1.14.11.2 {ECO:0000256|ARBA:ARBA00012269};	Prolyl 4-hydroxylase alpha subunit	GO:0005783,endoplasmic reticulum; GO:0005789,endoplasmic reticulum membrane; GO:0016021,integral component of membrane; GO:0005506,iron ion binding; GO:0031418,L-ascorbic acid binding; GO:0004656,procollagen-proline 4-dioxygenase activity; GO:0018401,peptidyl-proline hydroxylation to 4-hydroxy-L-proline; GO:0003674,molecular_function; GO:0005488,binding; GO:0043167,ion binding; GO:0043169,cation …	Prolyl 4-Hydroxylase alpha-subunit, N-terminal region	--	--	--
Cluster-1007.0	766	--	--	hypothetical protein [Adiantum nelumboides]	--	A0A699GM16_TANCI SubName: Full=Probable secreted lipase {ECO:0000313|EMBL:GEU28276.1};	Carboxylesterase and related proteins	--	Carboxylesterase family	--	--	--
Cluster-10070.0	309	--	--	--	--	--	--	--	--	--	--	--
Cluster-10071.0	1888	K03444 MFS transporter, SP family, ERD6-like sugar transporter | (RefSeq) sugar transporter ERD6-like 4 (A)	--	solute carrier family 2, facilitated glucose transporter member 8 [Zea mays]	ERDL4_ARATH RecName: Full=Sugar transporter ERD6-like 4;	B6U615_MAIZE SubName: Full=Solute carrier family 2, facilitated glucose transporter member 8 {ECO:0000313|EMBL:ACG44798.1};	Predicted transporter (major facilitator superfamily)	GO:0016021,integral component of membrane; GO:0016020,membrane; GO:0000325,plant-type vacuole; GO:0051119,sugar transmembrane transporter activity; GO:0022857,transmembrane transporter activity; GO:0055085,transmembrane transport; GO:0003674,molecular_function; GO:0005215,transporter activity; GO:0015144,carbohydrate transmembrane transporter activity; GO:0006810,transport; GO:0008150,biological_…	Glycoprotein B N-terminal antigenic domain of HCMV	--	--	--
Cluster-10072.0	404	K04728 serine-protein kinase ATM [EC:2.7.11.1] | (RefSeq) serine/threonine-protein kinase ATM-like (A)	ko03440: Homologous recombination	--	--	A0A2N9EMJ4_FAGSY RecName: Full=Reverse transcriptase domain-containing protein {ECO:0000259|PROSITE:PS50878};	--	GO:0008839,4-hydroxy-tetrahydrodipicolinate reductase; GO:0019877,diaminopimelate biosynthetic process; GO:0009089,lysine biosynthetic process via diaminopimelate; GO:0003674,molecular_function; GO:0003824,catalytic activity; GO:0016491,oxidoreductase activity; GO:0016627,oxidoreductase activity, acting on the CH-CH group of donors; GO:0016628,oxidoreductase activity, acting on the CH-CH group of…	--	--	--	--
Cluster-10073.0	371	--	--	uncharacterized protein LOC109807244 [Cajanus cajan]	--	Q6L3P5_SOLDE SubName: Full=Uncharacterized protein {ECO:0000313|EMBL:AAT38752.1};	--	--	--	--	--	--
Cluster-10074.0	405	--	--	--	--	--	--	--	--	--	--	--
Cluster-10075.0	455	--	--	--	--	--	--	--	--	--	--	--
Cluster-10076.0	370	K05575 NAD(P)H-quinone oxidoreductase subunit 4 [EC:7.1.1.2] | (RefSeq) ndhD, CGW73_pgp013; NADH-plastoquinone oxidoreductase subunit 4 (A)	ko00190: Oxidative phosphorylation; ko01100: Metabolic pathways	NADH-plastoquinone oxidoreductase subunit 4 [Sanicula orthacantha]	NU4C_ATRBE RecName: Full=NAD(P)H-quinone oxidoreductase chain 4, chloroplastic {ECO:0000255|HAMAP-Rule:MF_00491}; EC=7.1.1.- {ECO:0000255|HAMAP-Rule:MF_00491}; AltName: Full=NAD(P)H dehydrogenase, chain 4 {ECO:0000255|HAMAP-Rule:MF_00491}; AltName: Full=NADH-plastoquinone oxidoreductase chain 4 {ECO:0000255|HAMAP-Rule:MF_00491};	A0A7D5Y360_9CARY RecName: Full=NAD(P)H-quinone oxidoreductase chain 4, chloroplastic {ECO:0000256|ARBA:ARBA00016792, ECO:0000256|HAMAP-Rule:MF_00491}; EC=7.1.1.- {ECO:0000256|HAMAP-Rule:MF_00491}; AltName: Full=NAD(P)H dehydrogenase, chain 4 {ECO:0000256|ARBA:ARBA00032800, ECO:0000256|HAMAP-Rule:MF_00491}; AltName: Full=NADH-plastoquinone oxidoreductase chain 4 {ECO:0000256|ARBA:ARBA00030440, ECO…	NADH dehydrogenase, subunit 4	GO:0009535,chloroplast thylakoid membrane; GO:0016021,integral component of membrane; GO:0008137,NADH dehydrogenase (ubiquinone) activity; GO:0048038,quinone binding; GO:0042773,ATP synthesis coupled electron transport; GO:0003674,molecular_function; GO:0003824,catalytic activity; GO:0003954,NADH dehydrogenase activity; GO:0003955,NAD(P)H dehydrogenase (quinone) activity; GO:0005215,transporter a…	--	--	--	--
Cluster-10077.0	456	--	--	--	--	--	--	--	--	--	--	--
Cluster-10078.0	511	--	--	--	--	--	--	--	--	--	--	--
Cluster-10079.0	1687	K01613 phosphatidylserine decarboxylase [EC:4.1.1.65] | (RefSeq) phosphatidylserine decarboxylase proenzyme 1, mitochondrial isoform X1 (A)	ko00564: Glycerophospholipid metabolism; ko01100: Metabolic pathways; ko01110: Biosynthesis of secondary metabolites	phosphatidylserine decarboxylase proenzyme 1, mitochondrial-like isoform X4 [Prosopis alba]	PSD1_ORYSJ RecName: Full=Phosphatidylserine decarboxylase proenzyme 1, mitochondrial {ECO:0000255|HAMAP-Rule:MF_03208}; EC=4.1.1.65 {ECO:0000255|HAMAP-Rule:MF_03208}; Contains: RecName: Full=Phosphatidylserine decarboxylase 1 beta chain {ECO:0000255|HAMAP-Rule:MF_03208}; Contains: RecName: Full=Phosphatidylserine decarboxylase 1 alpha chain {ECO:0000255|HAMAP-Rule:MF_03208}; Flags: Precursor;	A0A8B7CNF9_PHODC RecName: Full=Phosphatidylserine decarboxylase proenzyme 1, mitochondrial {ECO:0000256|HAMAP-Rule:MF_03208}; EC=4.1.1.65 {ECO:0000256|HAMAP-Rule:MF_03208}; Contains: RecName: Full=Phosphatidylserine decarboxylase 1 beta chain {ECO:0000256|HAMAP-Rule:MF_03208}; Contains: RecName: Full=Phosphatidylserine decarboxylase 1 alpha chain {ECO:0000256|HAMAP-Rule:MF_03208};	Phosphatidylserine decarboxylase	GO:0031305,integral component of mitochondrial inner membrane; GO:0005739,mitochondrion; GO:0004609,phosphatidylserine decarboxylase activity; GO:0006646,phosphatidylethanolamine biosynthetic process; GO:0016540,protein autoprocessing; GO:0003674,molecular_function; GO:0003824,catalytic activity; GO:0016829,lyase activity; GO:0016830,carbon-carbon lyase activity; GO:0016831,carboxy-lyase activity…	Phosphatidylserine decarboxylase	--	--	--
Cluster-1008.0	388	--	--	--	--	--	--	--	--	--	--	--
Cluster-10080.0	450	--	--	--	--	--	--	--	--	--	--	--
Cluster-10081.0	358	--	--	--	--	--	--	--	--	--	--	--
Cluster-10082.0	304	--	--	--	--	--	--	--	--	--	--	--
Cluster-10083.0	443	--	--	--	--	--	--	--	--	--	--	--
Cluster-10084.0	500	--	--	--	--	--	--	--	--	--	--	--
Cluster-10085.0	862	K10638 E3 ubiquitin-protein ligase UHRF1 [EC:2.3.2.27] | (RefSeq) E3 ubiquitin-protein ligase ORTHRUS 2-like (A)	--	E3 ubiquitin protein ligase RIN2 [Brassica rapa]	RIN2_ARATH RecName: Full=E3 ubiquitin protein ligase RIN2; EC=2.3.2.27; AltName: Full=AMF receptor-like protein 1A; AltName: Full=RING-type E3 ubiquitin transferase RIN2 {ECO:0000305}; AltName: Full=RPM1-interacting protein 2;	A0A7S0E6S7_9EUKA SubName: Full=Hypothetical protein {ECO:0000313|EMBL:CAD8475215.1}; Flags: Fragment;	E3 ubiquitin ligase	GO:0016021,integral component of membrane; GO:0005886,plasma membrane; GO:0046872,metal ion binding; GO:0043130,ubiquitin binding; GO:0061630,ubiquitin protein ligase activity; GO:0004842,ubiquitin-protein transferase activity; GO:0009626,plant-type hypersensitive response; GO:0034052,positive regulation of plant-type hypersensitive response; GO:0006511,ubiquitin-dependent protein catabolic proce…	Ring finger domain	--	--	--
Cluster-10086.0	357	--	--	--	--	--	--	--	--	--	--	--
Cluster-10087.0	707	--	--	--	--	--	--	--	--	--	--	--
Cluster-10088.0	358	--	--	--	--	--	--	--	--	--	--	--
Cluster-10089.0	2183	--	--	--	VPS9A_ARATH RecName: Full=Vacuolar protein sorting-associated protein 9A {ECO:0000305}; Short=AtVPS9a {ECO:0000303|PubMed:18055610};	A0A484E0R2_BRELC RecName: Full=VPS9 domain-containing protein {ECO:0000259|PROSITE:PS51205};	RAS effector RIN1 (contains VPS domain)	GO:0005829,cytosol; GO:0030139,endocytic vesicle; GO:0005525,GTP binding; GO:0005096,GTPase activator activity; GO:0005085,guanyl-nucleotide exchange factor activity; GO:0031267,small GTPase binding; GO:0000919,cell plate assembly; GO:0042546,cell wall biogenesis; GO:0009793,embryo development ending in seed dormancy; GO:0045324,late endosome to vacuole transport; GO:0048528,post-embryonic root d…	Vacuolar sorting protein 9 (VPS9) domain	--	--	--
Cluster-1009.0	493	K14709 solute carrier family 39 (zinc transporter), member 1/2/3 | (RefSeq) zinc transporter 11-like isoform X1 (A)	--	hypothetical protein MANES_10G037500v8 [Manihot esculenta]	SUT41_ARATH RecName: Full=Sulfate transporter 4.1, chloroplastic; AltName: Full=AST82; Flags: Precursor;	A0A7S1CQW3_9STRA SubName: Full=Hypothetical protein {ECO:0000313|EMBL:CAD8925870.1}; Flags: Fragment;	Sulfate/bicarbonate/oxalate exchanger SAT-1 and related transporters (SLC26 family)	GO:0031969,chloroplast membrane; GO:0005887,integral component of plasma membrane; GO:0015301,NA; GO:0008271,secondary active sulfate transmembrane transporter activity; GO:0015293,symporter activity; GO:0003674,molecular_function; GO:0005215,transporter activity; GO:0008509,anion transmembrane transporter activity; GO:0015075,ion transmembrane transporter activity; GO:0015103,inorganic anion tra…	Sulfate permease family	--	--	--
Cluster-10090.0	437	--	--	--	--	--	--	--	--	--	--	--
Cluster-10091.0	324	--	--	--	--	--	--	--	--	--	--	--
Cluster-10092.0	438	--	--	--	--	--	--	--	--	--	--	--
Cluster-10093.0	1809	--	--	--	--	A0A7S4JLC4_9STRA SubName: Full=Hypothetical protein {ECO:0000313|EMBL:CAE2267281.1};	Synaptic vesicle protein Synapsin	GO:0070161,anchoring junction; GO:0005524,ATP binding; GO:0000166,nucleotide binding; GO:0003674,molecular_function; GO:0005488,binding; GO:0017076,purine nucleotide binding; GO:0030554,adenyl nucleotide binding; GO:0032553,ribonucleotide binding; GO:0032555,purine ribonucleotide binding; GO:0032559,adenyl ribonucleotide binding; GO:0035639,purine ribonucleoside triphosphate binding; GO:0036094,s…	Synapsin, ATP binding domain	--	--	--
Cluster-10094.0	1094	--	--	--	--	--	--	--	--	--	--	--
Cluster-10095.0	284	--	--	--	--	--	--	--	--	--	--	--
Cluster-10095.1	294	--	--	PREDICTED: receptor like protein 30-like [Nicotiana attenuata]	--	A0A314KVI5_NICAT SubName: Full=Receptor like protein 30 {ECO:0000313|EMBL:OIT33373.1};	--	GO:0016021,integral component of membrane; GO:0005575,cellular_component; GO:0016020,membrane; GO:0031224,intrinsic component of membrane; GO:0110165,cellular anatomical entity	--	--	--	--
Cluster-10096.0	3594	--	--	--	--	--	Predicted membrane protein, contains DoH and Cytochrome b-561/ferric reductase transmembrane domains	--	Bacterial transferase hexapeptide (six repeats)	--	--	--
Cluster-10097.0	1392	--	--	--	--	--	Vacuolar H+-ATPase V0 sector, accessory subunit S1 (Ac45)	--	V0 complex accessory subunit Ac45/VOA1 transmembrane domain	--	--	--
Cluster-10098.0	599	--	--	--	--	--	--	--	--	--	--	--
Cluster-10099.0	1800	K01939 adenylosuccinate synthase [EC:6.3.4.4] | (RefSeq) adenylosuccinate synthetase (A)	ko00230: Purine metabolism; ko00250: Alanine, aspartate and glutamate metabolism; ko01100: Metabolic pathways; ko01232: Nucleotide metabolism; ko01240: Biosynthesis of cofactors	hypothetical protein [Adiantum nelumboides]	PURA_CHLRE RecName: Full=Adenylosuccinate synthetase, chloroplastic {ECO:0000255|HAMAP-Rule:MF_03125}; Short=AMPSase {ECO:0000255|HAMAP-Rule:MF_03125}; Short=AdSS {ECO:0000255|HAMAP-Rule:MF_03125}; EC=6.3.4.4 {ECO:0000255|HAMAP-Rule:MF_03125}; AltName: Full=IMP--aspartate ligase {ECO:0000255|HAMAP-Rule:MF_03125};	A0A8B8QVF8_9MYRT RecName: Full=Adenylosuccinate synthetase, chloroplastic {ECO:0000256|HAMAP-Rule:MF_03125}; Short=AMPSase {ECO:0000256|HAMAP-Rule:MF_03125}; Short=AdSS {ECO:0000256|HAMAP-Rule:MF_03125}; EC=6.3.4.4 {ECO:0000256|HAMAP-Rule:MF_03125}; AltName: Full=IMP--aspartate ligase {ECO:0000256|HAMAP-Rule:MF_03125};	Adenylosuccinate synthase	GO:0009507,chloroplast; GO:0004019,adenylosuccinate synthase activity; GO:0005525,GTP binding; GO:0000287,magnesium ion binding; GO:0044208,'de novo' AMP biosynthetic process; GO:0003674,molecular_function; GO:0003824,catalytic activity; GO:0016874,ligase activity; GO:0016879,ligase activity, forming carbon-nitrogen bonds; GO:0000166,nucleotide binding; GO:0005488,binding; GO:0017076,purine nucle…	Adenylosuccinate synthetase	--	--	--
Cluster-101.0	427	K01082 3'(2'), 5'-bisphosphate nucleotidase [EC:3.1.3.7] | (RefSeq) predicted protein (A)	ko00920: Sulfur metabolism; ko01100: Metabolic pathways	--	--	W7TL13_9STRA SubName: Full=Myo inositol monophosphatase {ECO:0000313|EMBL:EWM21106.1};	Inositol monophosphatase	GO:0046855,inositol phosphate dephosphorylation; GO:0046854,phosphatidylinositol phosphate biosynthetic process; GO:0005975,carbohydrate metabolic process; GO:0006066,alcohol metabolic process; GO:0006793,phosphorus metabolic process; GO:0006796,phosphate-containing compound metabolic process; GO:0008150,biological_process; GO:0008152,metabolic process; GO:0009056,catabolic process; GO:0009987,ce…	Inositol monophosphatase family	--	--	--
Cluster-1010.0	945	K13210 far upstream element-binding protein | (RefSeq) uncharacterized protein LOC120711161 (A)	--	craniofacial development protein 2-like [Nicotiana tomentosiformis]	--	A0A1S3X0L9_TOBAC SubName: Full=craniofacial development protein 2-like {ECO:0000313|RefSeq:XP_016433452.1};	FOG: Reverse transcriptase	GO:0005634,nucleus; GO:0006338,chromatin remodeling; GO:0006325,chromatin organization; GO:0008150,biological_process; GO:0009987,cellular process; GO:0016043,cellular component organization; GO:0071840,cellular component organization or biogenesis; GO:0005575,cellular_component; GO:0005622,intracellular anatomical structure; GO:0043226,organelle; GO:0043227,membrane-bounded organelle; GO:0043229…	--	--	--	--
Cluster-10100.0	511	--	--	--	--	--	--	--	--	--	--	--
Cluster-10101.0	1053	K00924 kinase [EC:2.7.1.-] | (RefSeq) receptor-like kinase TMK2 (A)	ko04075: Plant hormone signal transduction	PREDICTED: probable inactive receptor kinase RLK902 [Daucus carota subsp. sativus]	Y5659_ARATH RecName: Full=Probable inactive receptor kinase At5g16590; Flags: Precursor;	A0A175YP13_DAUCS RecName: Full=Protein kinase domain-containing protein {ECO:0000259|PROSITE:PS50011};	--	GO:0016021,integral component of membrane; GO:0009505,plant-type cell wall; GO:0005886,plasma membrane; GO:0009506,plasmodesma; GO:0009536,plastid; GO:0005524,ATP binding; GO:0004672,protein kinase activity; GO:0006468,protein phosphorylation; GO:0009610,response to symbiotic fungus; GO:0000166,nucleotide binding; GO:0003674,molecular_function; GO:0005488,binding; GO:0017076,purine nucleotide bin…	Protein kinase domain	--	--	--
Cluster-10102.0	1296	K03064 26S proteasome regulatory subunit T4 | (RefSeq) 26S proteasome regulatory subunit (A)	ko03050: Proteasome	hypothetical protein Mapa_011422 [Marchantia paleacea]	PS10A_ARATH RecName: Full=26S proteasome regulatory subunit 10B homolog A; AltName: Full=26S proteasome AAA-ATPase subunit RPT4a; AltName: Full=26S proteasome subunit 10B homolog A; AltName: Full=Regulatory particle triple-A ATPase subunit 4a;	A0A8B8NWE9_9MYRT SubName: Full=26S proteasome regulatory subunit 10B {ECO:0000313|RefSeq:XP_030526860.1};	26S proteasome regulatory complex, ATPase RPT4	GO:0031597,cytosolic proteasome complex; GO:0005634,nucleus; GO:0009505,plant-type cell wall; GO:0000502,proteasome complex; GO:0008540,proteasome regulatory particle, base subcomplex; GO:0005524,ATP binding; GO:0016887,ATP hydrolysis activity; GO:0036402,proteasome-activating activity; GO:0045899,positive regulation of RNA polymerase II transcription preinitiation complex assembly; GO:0043161,pr…	ATPase family associated with various cellular activities (AAA)	--	--	--
Cluster-10103.0	1303	K02988 small subunit ribosomal protein S5 | (RefSeq) ribosomal protein S5 (A)	ko03010: Ribosome	hypothetical protein [Adiantum nelumboides]	RR5_TRICV RecName: Full=30S ribosomal protein S5, chloroplastic;	A0A8B8PVL7_9MYRT SubName: Full=28S ribosomal protein S5, mitochondrial-like {ECO:0000313|RefSeq:XP_030538821.1};	Ribosomal protein S5	GO:0009507,chloroplast; GO:0015935,small ribosomal subunit; GO:0019843,rRNA binding; GO:0003735,structural constituent of ribosome; GO:0006412,translation; GO:0003674,molecular_function; GO:0003676,nucleic acid binding; GO:0003723,RNA binding; GO:0005488,binding; GO:0097159,organic cyclic compound binding; GO:1901363,heterocyclic compound binding; GO:0005198,structural molecule activity; GO:00065…	Ribosomal protein S5, C-terminal domain	--	--	--
Cluster-10104.0	327	--	--	--	--	--	--	--	--	--	--	--
Cluster-10105.0	565	--	--	--	--	--	--	--	--	--	--	--
Cluster-10106.0	470	--	--	--	--	--	--	--	--	--	--	--
Cluster-10107.0	685	--	--	--	--	--	--	--	--	--	--	--
Cluster-10108.0	343	--	--	--	--	--	--	--	--	--	--	--
Cluster-10109.0	490	--	--	--	--	--	--	--	--	--	--	--
Cluster-1011.0	693	--	--	dolichyl-phosphate-mannose--protein mannosyltransferase 2-like [Quercus suber]	SDF2_ARATH RecName: Full=Stromal cell-derived factor 2-like protein; Short=AtSDF2; Short=SDF2-like protein; Flags: Precursor;	A0A5N6KQJ9_9ROSI RecName: Full=Dolichyl-phosphate-mannose--protein mannosyltransferase {ECO:0000256|ARBA:ARBA00012839}; EC=2.4.1.109 {ECO:0000256|ARBA:ARBA00012839};	Dolichyl-phosphate-mannose:protein O-mannosyl transferase	GO:0005783,endoplasmic reticulum; GO:0005773,vacuole; GO:0042742,defense response to bacterium; GO:0050832,defense response to fungus; GO:0002221,pattern recognition receptor signaling pathway; GO:0006950,response to stress; GO:0006952,defense response; GO:0008150,biological_process; GO:0009605,response to external stimulus; GO:0009607,response to biotic stimulus; GO:0009617,response to bacterium…	MIR domain	--	--	--
Cluster-10110.0	373	--	--	--	--	--	--	--	--	--	--	--
Cluster-10111.0	887	--	--	--	--	--	--	--	--	--	--	--
Cluster-10112.0	464	--	--	--	--	--	--	--	--	--	--	--
Cluster-10113.0	663	K09488 TNF receptor-associated protein 1 | (RefSeq) heat shock protein 90 (A)	--	hypothetical protein Lal_00041281 [Lupinus albus]	HSP81_ORYSI RecName: Full=Heat shock protein 81-1; Short=HSP81-1; AltName: Full=Heat shock protein 82;	A0A7S3ZAR9_9EUKA SubName: Full=Hypothetical protein {ECO:0000313|EMBL:CAE0677500.1};	Molecular chaperone (HSP90 family)	GO:0005737,cytoplasm; GO:0005524,ATP binding; GO:0016887,ATP hydrolysis activity; GO:0051082,unfolded protein binding; GO:0006457,protein folding; GO:0000166,nucleotide binding; GO:0003674,molecular_function; GO:0005488,binding; GO:0017076,purine nucleotide binding; GO:0030554,adenyl nucleotide binding; GO:0032553,ribonucleotide binding; GO:0032555,purine ribonucleotide binding; GO:0032559,adenyl…	Hsp90 protein	--	--	--
Cluster-10114.0	594	--	--	--	--	--	--	--	--	--	--	--
Cluster-10115.0	637	--	--	--	--	--	--	--	--	--	--	--
Cluster-10116.0	416	--	--	--	--	--	--	--	--	--	--	--
Cluster-10117.0	509	--	--	--	--	--	--	--	--	--	--	--
Cluster-10118.0	965	--	--	--	--	--	--	--	--	--	--	--
Cluster-10118.1	525	--	--	--	--	--	--	--	NFkB-p65-degrading zinc protease	--	--	--
Cluster-10118.2	902	--	--	--	--	--	--	--	Cell wall-active antibiotics response 4TMS YvqF	--	--	--
Cluster-10119.0	312	--	--	--	--	--	--	--	--	--	--	--
Cluster-1012.0	523	K19363 lipopolysaccharide-induced tumor necrosis factor-alpha factor | (RefSeq) uncharacterized protein (A)	--	--	--	--	--	--	LITAF-like zinc ribbon domain	--	--	--
Cluster-10120.0	876	K08770 ubiquitin C | (RefSeq) polyubiquitin 11-like (A)	ko04120: Ubiquitin mediated proteolysis	LOW QUALITY PROTEIN: Ubiquitin, partial [Parasponia andersonii]	UBQ11_ARATH RecName: Full=Polyubiquitin 11; Contains: RecName: Full=Ubiquitin; Flags: Precursor;	Q7XYB3_GRIJA SubName: Full=Polyubiquitin {ECO:0000313|EMBL:AAP80689.1}; Flags: Fragment;	Ubiquitin and ubiquitin-like proteins	GO:0005737,cytoplasm; GO:0005829,cytosol; GO:0005634,nucleus; GO:0003729,mRNA binding; GO:0031386,protein tag; GO:0031625,ubiquitin protein ligase binding; GO:0019941,modification-dependent protein catabolic process; GO:0016567,protein ubiquitination; GO:0006511,ubiquitin-dependent protein catabolic process; GO:0003674,molecular_function; GO:0003676,nucleic acid binding; GO:0003723,RNA binding; G…	Ubiquitin family	--	--	--
Cluster-10120.1	921	K08770 ubiquitin C | (RefSeq) polyubiquitin-like (A)	ko04120: Ubiquitin mediated proteolysis	polyubiquitin protein, partial [Helianthus annuus]	UBIQP_LINUS RecName: Full=Polyubiquitin; Contains: RecName: Full=Ubiquitin; Contains: RecName: Full=Ubiquitin-related; Flags: Precursor; Fragment;	A0A8J4GHF1_9CHLO SubName: Full=Uncharacterized protein {ECO:0000313|EMBL:GIM07824.1};	Ubiquitin and ubiquitin-like proteins	GO:0005737,cytoplasm; GO:0005634,nucleus; GO:0003729,mRNA binding; GO:0003674,molecular_function; GO:0003676,nucleic acid binding; GO:0003723,RNA binding; GO:0005488,binding; GO:0097159,organic cyclic compound binding; GO:1901363,heterocyclic compound binding; GO:0005575,cellular_component; GO:0005622,intracellular anatomical structure; GO:0110165,cellular anatomical entity; GO:0043226,organelle;…	Ubiquitin family	--	--	--
Cluster-10121.0	449	--	--	--	--	--	--	--	--	--	--	--
Cluster-10122.0	521	--	--	--	--	--	--	--	--	--	--	--
Cluster-10123.0	1262	K17804 mitochondrial import inner membrane translocase subunit TIM44 | (RefSeq) mitochondrial protein translocase, MPT family (A)	--	hypothetical protein [Adiantum nelumboides]	TI442_ARATH RecName: Full=Mitochondrial import inner membrane translocase subunit TIM44-2; Flags: Precursor;	A0A8B8Q4I8_9MYRT RecName: Full=Mitochondrial import inner membrane translocase subunit TIM44 {ECO:0000256|PIRNR:PIRNR037871};	Mitochondrial import inner membrane translocase, subunit TIM44	GO:0005743,mitochondrial inner membrane; GO:0005739,mitochondrion; GO:0005744,TIM23 mitochondrial import inner membrane translocase complex; GO:0015462,ABC-type protein transporter activity; GO:0051087,chaperone binding; GO:0030150,protein import into mitochondrial matrix; GO:0006626,protein targeting to mitochondrion; GO:0003674,molecular_function; GO:0005215,transporter activity; GO:0008320,pro…	Tim44-like domain	--	--	--
Cluster-10124.0	1105	--	--	--	--	A0A0M0J4V2_9EUKA SubName: Full=Ryanodine receptor tm 4-6 family protein {ECO:0000313|EMBL:KOO21485.1};	Inositol 1,4,5-trisphosphate receptor	GO:0016021,integral component of membrane; GO:0005216,ion channel activity; GO:0003674,molecular_function; GO:0005215,transporter activity; GO:0015075,ion transmembrane transporter activity; GO:0015267,channel activity; GO:0015318,inorganic molecular entity transmembrane transporter activity; GO:0022803,passive transmembrane transporter activity; GO:0022857,transmembrane transporter activity; GO:…	Unstructured region C-term to UIM in Ataxin3	--	--	--
Cluster-10125.0	344	K22611 squamous cell carcinoma antigen recognized by T-cells 3 | (RefSeq) squamous cell carcinoma antigen recognized by T-cells 3 isoform X1 (A)	--	squamous cell carcinoma antigen recognized by T-cells 3 isoform X2 [Manihot esculenta]	--	A0A5B6YP63_DAVIN RecName: Full=RRM domain-containing protein {ECO:0000259|PROSITE:PS50102}; Flags: Fragment;	RNA-binding protein SART3 (RRM superfamily)	GO:0003723,RNA binding; GO:0006396,RNA processing; GO:0003674,molecular_function; GO:0003676,nucleic acid binding; GO:0005488,binding; GO:0097159,organic cyclic compound binding; GO:1901363,heterocyclic compound binding; GO:0006139,nucleobase-containing compound metabolic process; GO:0006725,cellular aromatic compound metabolic process; GO:0006807,nitrogen compound metabolic process; GO:0008150,b…	--	--	--	--
Cluster-10126.0	475	--	--	--	--	--	--	--	--	--	--	--
Cluster-10127.0	723	--	--	--	--	--	--	--	--	--	--	--
Cluster-10128.0	568	--	--	--	--	--	--	--	--	--	--	--
Cluster-10129.0	555	K12309 beta-galactosidase [EC:3.2.1.23] | (RefSeq) beta-galactosidase 2 (A)	ko00052: Galactose metabolism; ko00511: Other glycan degradation; ko00531: Glycosaminoglycan degradation; ko00600: Sphingolipid metabolism; ko00604: Glycosphingolipid biosynthesis - ganglio series; ko01100: Metabolic pathways	hypothetical protein E3N88_40787 [Mikania micrantha]	BGAL1_ARATH RecName: Full=Beta-galactosidase 1; Short=Lactase 1; EC=3.2.1.23; Flags: Precursor;	M0ZHI3_SOLTU SubName: Full=Beta-galactosidase {ECO:0000313|EnsemblPlants:PGSC0003DMT400000896};	Beta-galactosidase	GO:0048046,apoplast; GO:0005829,cytosol; GO:0009505,plant-type cell wall; GO:0009506,plasmodesma; GO:0005773,vacuole; GO:0004565,beta-galactosidase activity; GO:0030246,carbohydrate binding; GO:0005975,carbohydrate metabolic process; GO:0003674,molecular_function; GO:0003824,catalytic activity; GO:0004553,hydrolase activity, hydrolyzing O-glycosyl compounds; GO:0015925,galactosidase activity; GO:…	--	--	--	--
Cluster-1013.0	424	K14677 aminoacylase [EC:3.5.1.14] | (RefSeq) uncharacterized protein LOC110786638 (A)	ko00220: Arginine biosynthesis; ko01100: Metabolic pathways; ko01110: Biosynthesis of secondary metabolites; ko01210: 2-Oxocarboxylic acid metabolism; ko01230: Biosynthesis of amino acids	lysophospholipase nte1 [Quercus suber]	--	A0A8B8P4G4_9MYRT RecName: Full=Patatin {ECO:0000256|RuleBase:RU361262}; EC=3.1.1.- {ECO:0000256|RuleBase:RU361262};	Predicted esterase of the alpha-beta hydrolase superfamily (Neuropathy target esterase), contains cAMP-binding domains	GO:0016021,integral component of membrane; GO:0004622,lysophospholipase activity; GO:0016042,lipid catabolic process; GO:0046470,phosphatidylcholine metabolic process; GO:0003674,molecular_function; GO:0003824,catalytic activity; GO:0004620,phospholipase activity; GO:0016298,lipase activity; GO:0016787,hydrolase activity; GO:0016788,hydrolase activity, acting on ester bonds; GO:0052689,carboxylic…	Patatin-like phospholipase	--	--	--
Cluster-10130.0	683	--	--	--	--	--	--	--	Serpin (serine protease inhibitor)	--	--	--
Cluster-10131.0	527	--	--	--	--	--	--	--	--	--	--	--
Cluster-10132.0	1148	K05610 ubiquitin carboxyl-terminal hydrolase L5 [EC:3.4.19.12] | (RefSeq) ubiquitin carboxyl-terminal hydrolase 2-like (A)	ko03082: ATP-dependent chromatin remodeling	hypothetical protein EZV62_006625 [Acer yangbiense]	UCH2_ARATH RecName: Full=Ubiquitin carboxyl-terminal hydrolase 2 {ECO:0000303|PubMed:17559514}; EC=3.4.19.12 {ECO:0000305};	A0A8B8PLX4_9MYRT RecName: Full=Ubiquitin carboxyl-terminal hydrolase {ECO:0000256|PIRNR:PIRNR038120, ECO:0000256|RuleBase:RU361215}; EC=3.4.19.12 {ECO:0000256|PIRNR:PIRNR038120, ECO:0000256|RuleBase:RU361215};	Ubiquitin C-terminal hydrolase	GO:0005737,cytoplasm; GO:0031011,Ino80 complex; GO:0005634,nucleus; GO:0004843,cysteine-type deubiquitinase activity; GO:0016579,protein deubiquitination; GO:0010016,shoot system morphogenesis; GO:0006511,ubiquitin-dependent protein catabolic process; GO:0003674,molecular_function; GO:0003824,catalytic activity; GO:0008233,peptidase activity; GO:0008234,cysteine-type peptidase activity; GO:001678…	Ubiquitin carboxyl-terminal hydrolase, family 1	--	--	--
Cluster-10133.0	315	--	--	--	--	--	--	--	--	--	--	--
Cluster-10134.0	349	--	--	--	--	--	--	--	--	--	--	--
Cluster-10135.0	363	--	--	--	--	--	--	--	--	--	--	--
Cluster-10136.0	836	--	--	--	--	--	--	--	--	--	--	--
Cluster-10137.0	565	--	--	--	--	--	--	--	--	--	--	--
Cluster-10138.0	472	--	--	--	--	--	--	--	--	--	--	--
Cluster-10139.0	452	K01426 amidase [EC:3.5.1.4] | (RefSeq) uncharacterized protein LOC105643773 (A)	ko00330: Arginine and proline metabolism; ko00360: Phenylalanine metabolism; ko00380: Tryptophan metabolism; ko01100: Metabolic pathways	hypothetical protein F0562_022483 [Nyssa sinensis]	POLR2_ARATH RecName: Full=Retrovirus-related Pol polyprotein from transposon RE2; AltName: Full=Retro element 2 {ECO:0000303|PubMed:10689195}; Short=AtRE2 {ECO:0000303|PubMed:10689195}; Includes: RecName: Full=Protease RE2; EC=3.4.23.-; Includes: RecName: Full=Reverse transcriptase RE2; EC=2.7.7.49; Includes: RecName: Full=Endonuclease RE2;	A0A5J5BRW2_9ASTE RecName: Full=Retrotran_gag_3 domain-containing protein {ECO:0000259|Pfam:PF14244};	FOG: Transposon-encoded proteins with TYA, reverse transcriptase, integrase domains in various combinations	GO:0004190,aspartic-type endopeptidase activity; GO:0004519,endonuclease activity; GO:0046872,metal ion binding; GO:0003676,nucleic acid binding; GO:0003964,RNA-directed DNA polymerase activity; GO:0015074,DNA integration; GO:0006310,DNA recombination; GO:0006508,proteolysis; GO:0003674,molecular_function; GO:0003824,catalytic activity; GO:0004175,endopeptidase activity; GO:0008233,peptidase acti…	gag-polypeptide of LTR copia-type	--	--	--
Cluster-1014.0	428	--	--	--	--	--	--	--	--	--	--	--
Cluster-10140.0	546	--	--	--	--	--	--	--	--	--	--	--
Cluster-10141.0	524	--	--	--	--	--	--	--	--	--	--	--
Cluster-10142.0	610	--	--	--	--	--	--	--	--	--	--	--
Cluster-10143.0	255	--	--	--	--	--	--	--	--	--	--	--
Cluster-10144.0	516	--	--	--	--	--	--	--	--	--	--	--
Cluster-10145.0	387	--	--	--	--	--	--	--	--	--	--	--
Cluster-10146.0	463	--	--	--	--	--	Uncharacterized conserved protein	--	Learning-associated protein	--	--	--
Cluster-10147.0	695	--	--	--	--	--	--	--	--	--	--	--
Cluster-10147.1	260	--	--	--	--	--	--	--	--	--	--	--
Cluster-10148.0	318	--	--	--	--	--	--	--	--	--	--	--
Cluster-10149.0	420	--	--	hypothetical protein CKAN_01243400 [Cinnamomum micranthum f. kanehirae]	--	A0A3S4NZC5_9MAGN SubName: Full=Uncharacterized protein {ECO:0000313|EMBL:RWR83673.1};	--	--	--	--	--	--
Cluster-1015.0	542	--	--	--	--	--	--	--	--	--	--	--
Cluster-10150.0	549	--	--	--	--	--	--	--	--	--	--	--
Cluster-10151.0	352	--	--	--	--	--	--	--	--	--	--	--
Cluster-10152.0	485	K02183 calmodulin | (RefSeq) calmodulin-7-like isoform X1 (A)	ko04016: MAPK signaling pathway - plant; ko04070: Phosphatidylinositol signaling system; ko04075: Plant hormone signal transduction; ko04626: Plant-pathogen interaction	calmodulin [Knorringia sibirica]	CALM_WHEAT RecName: Full=Calmodulin; Short=CaM;	A0A8B8QSQ3_9MYRT SubName: Full=troponin C {ECO:0000313|RefSeq:XP_030549327.1, ECO:0000313|RefSeq:XP_030552289.1};	Calmodulin and related proteins (EF-Hand superfamily)	GO:0005737,cytoplasm; GO:0005509,calcium ion binding; GO:0019904,protein domain specific binding; GO:0003674,molecular_function; GO:0005488,binding; GO:0043167,ion binding; GO:0043169,cation binding; GO:0046872,metal ion binding; GO:0005515,protein binding; GO:0005575,cellular_component; GO:0005622,intracellular anatomical structure; GO:0110165,cellular anatomical entity	EF-hand domain pair	--	--	--
Cluster-10153.0	581	--	--	--	--	--	--	--	--	--	--	--
Cluster-10154.0	463	--	--	--	--	--	--	--	--	--	--	--
Cluster-10155.0	518	--	--	--	--	--	--	--	--	--	--	--
Cluster-10156.0	869	K19306 18S rRNA (guanine1575-N7)-methyltransferase [EC:2.1.1.309] | (RefSeq) hypothetical protein (A)	--	18S rRNA (guanine-N(7))-methyltransferase RID2 isoform X2 [Selaginella moellendorffii]	RID2_ARATH RecName: Full=18S rRNA (guanine-N(7))-methyltransferase RID2 {ECO:0000305}; EC=2.1.1.309 {ECO:0000250|UniProtKB:P25627}; AltName: Full=Protein ROOT INITIATION DEFECTIVE 2 {ECO:0000303|PubMed:14522871};	A0A8B8QPE7_9MYRT SubName: Full=probable 18S rRNA (Guanine-N(7))-methyltransferase {ECO:0000313|RefSeq:XP_030549056.1};	Predicted protein carboxyl methylase	GO:0005730,nucleolus; GO:0005654,nucleoplasm; GO:0005634,nucleus; GO:0048471,perinuclear region of cytoplasm; GO:0016435,rRNA (guanine) methyltransferase activity; GO:1990110,callus formation; GO:0048527,lateral root development; GO:0010078,maintenance of root meristem identity; GO:0048364,root development; GO:0070476,rRNA (guanine-N7)-methylation; GO:0006364,rRNA processing; GO:0003674,molecular…	Methyltransferase involved in Williams-Beuren syndrome	--	--	--
Cluster-10157.0	423	--	--	--	--	--	--	--	--	--	--	--
Cluster-10158.0	385	--	--	--	--	--	--	--	--	--	--	--
Cluster-10159.0	672	K11292 transcription elongation factor SPT6 | (RefSeq) transcription elongation factor SPT6 homolog (A)	--	hypothetical protein BC332_26700 [Capsicum chinense]	SPT61_ARATH RecName: Full=Transcription elongation factor SPT6 homolog {ECO:0000305}; Short=AtSPT6 {ECO:0000303|PubMed:20139304};	A0A5B6ZWC2_DAVIN SubName: Full=Putative Nucleic acid-binding, OB-fold {ECO:0000313|EMBL:MPA47751.1}; Flags: Fragment;	Transcription elongation factor SPT6	GO:0009506,plasmodesma; GO:0008023,transcription elongation factor complex; GO:0042393,histone binding; GO:0031491,nucleosome binding; GO:0003746,translation elongation factor activity; GO:0009793,embryo development ending in seed dormancy; GO:0042789,mRNA transcription by RNA polymerase II; GO:0034728,nucleosome organization; GO:0032968,positive regulation of transcription elongation by RNA poly…	Acidic N-terminal SPT6	--	--	--
Cluster-1016.0	446	K20123 protein kinase C and casein kinase substrate in neurons protein | (RefSeq) GRB2-related adaptor protein 2 (A)	--	hypothetical protein [Adiantum nelumboides]	--	A0A8B8MZ26_9MYRT RecName: Full=Non-specific protein-tyrosine kinase {ECO:0000256|ARBA:ARBA00011903}; EC=2.7.10.2 {ECO:0000256|ARBA:ARBA00011903};	Tyrosine kinases	GO:0005524,ATP binding; GO:0004713,protein tyrosine kinase activity; GO:0000166,nucleotide binding; GO:0003674,molecular_function; GO:0005488,binding; GO:0017076,purine nucleotide binding; GO:0030554,adenyl nucleotide binding; GO:0032553,ribonucleotide binding; GO:0032555,purine ribonucleotide binding; GO:0032559,adenyl ribonucleotide binding; GO:0035639,purine ribonucleoside triphosphate binding…	SH2 domain	--	--	--
Cluster-10160.0	547	--	--	--	--	--	--	--	--	--	--	--
Cluster-10161.0	588	--	--	--	--	--	--	--	--	--	--	--
Cluster-10162.0	866	--	--	--	--	--	--	--	--	--	--	--
Cluster-10163.0	716	--	--	--	--	--	--	--	--	--	--	--
Cluster-10164.0	3946	K16900 two pore calcium channel protein, plant | (RefSeq) two pore calcium channel protein 1-like isoform X1 (A)	--	--	--	A0A8B8Q018_9MYRT SubName: Full=neuroglian-like {ECO:0000313|RefSeq:XP_030539873.1};	Neural cell adhesion molecule L1	GO:0016021,integral component of membrane; GO:0006950,response to stress; GO:0008150,biological_process; GO:0050896,response to stimulus; GO:0005575,cellular_component; GO:0016020,membrane; GO:0031224,intrinsic component of membrane; GO:0110165,cellular anatomical entity	Immunoglobulin I-set domain	--	--	--
Cluster-10165.0	319	K12878 THO complex subunit 1 | (RefSeq) THO complex subunit 1 isoform X1 (A)	ko03013: Nucleocytoplasmic transport; ko03040: Spliceosome	uncharacterized protein LOC114825746 [Malus domestica]	--	A0A251RJG1_PRUPE RecName: Full=zf-RVT domain-containing protein {ECO:0000259|Pfam:PF13966};	FOG: Reverse transcriptase	--	--	--	--	--
Cluster-10165.1	724	K19026 spatacsin | (RefSeq) uncharacterized LOC107760795 (A)	--	hypothetical protein TorRG33x02_247560 [Trema orientale]	--	A0A2P5DLK5_TREOI SubName: Full=Uncharacterized protein {ECO:0000313|EMBL:PON74177.1};	FOG: Reverse transcriptase	--	--	--	--	--
Cluster-10165.10	351	K13449 pathogenesis-related protein 1 | (RefSeq) uncharacterized protein LOC126622650 (A)	ko04016: MAPK signaling pathway - plant; ko04075: Plant hormone signal transduction; ko04626: Plant-pathogen interaction	hypothetical protein CK203_115113 [Vitis vinifera]	--	A0A438C9Y3_VITVI RecName: Full=Reverse transcriptase domain-containing protein {ECO:0000259|PROSITE:PS50878};	FOG: Reverse transcriptase	--	--	--	--	--
Cluster-10165.11	526	K12598 ATP-dependent RNA helicase DOB1 [EC:3.6.4.13] | (RefSeq) DExH-box ATP-dependent RNA helicase DExH10-like (A)	ko03018: RNA degradation	Transposon TX1 uncharacterized 149 kDa protein [Vitis vinifera]	--	A0A438CRE7_VITVI SubName: Full=Transposon TX1 uncharacterized 149 kDa protein {ECO:0000313|EMBL:RVW25786.1};	FOG: Reverse transcriptase	--	Reverse transcriptase (RNA-dependent DNA polymerase)	--	--	--
Cluster-10165.12	521	K12598 ATP-dependent RNA helicase DOB1 [EC:3.6.4.13] | (RefSeq) DExH-box ATP-dependent RNA helicase DExH10-like (A)	ko03018: RNA degradation	putative mitochondrial protein [Vitis vinifera]	M1250_ARATH RecName: Full=Uncharacterized mitochondrial protein AtMg01250; AltName: Full=ORF102;	A0A438C8V3_VITVI SubName: Full=Putative mitochondrial protein {ECO:0000313|EMBL:RVW19681.1};	FOG: Reverse transcriptase	GO:0005739,mitochondrion; GO:0005575,cellular_component; GO:0005622,intracellular anatomical structure; GO:0005737,cytoplasm; GO:0043226,organelle; GO:0043227,membrane-bounded organelle; GO:0043229,intracellular organelle; GO:0043231,intracellular membrane-bounded organelle; GO:0110165,cellular anatomical entity	Reverse transcriptase (RNA-dependent DNA polymerase)	--	--	--
Cluster-10165.13	398	K12598 ATP-dependent RNA helicase DOB1 [EC:3.6.4.13] | (RefSeq) DExH-box ATP-dependent RNA helicase DExH10-like (A)	ko03018: RNA degradation	TatD related DNase [Prunus dulcis]	M1250_ARATH RecName: Full=Uncharacterized mitochondrial protein AtMg01250; AltName: Full=ORF102;	A0A5H2XP17_PRUDU SubName: Full=TatD related DNase {ECO:0000313|EMBL:BBN68784.1};	FOG: Reverse transcriptase	GO:0005739,mitochondrion; GO:0005575,cellular_component; GO:0005622,intracellular anatomical structure; GO:0005737,cytoplasm; GO:0043226,organelle; GO:0043227,membrane-bounded organelle; GO:0043229,intracellular organelle; GO:0043231,intracellular membrane-bounded organelle; GO:0110165,cellular anatomical entity	Reverse transcriptase (RNA-dependent DNA polymerase)	--	--	--
Cluster-10165.14	1426	K12598 ATP-dependent RNA helicase DOB1 [EC:3.6.4.13] | (RefSeq) DExH-box ATP-dependent RNA helicase DExH10-like (A)	ko03018: RNA degradation	hypothetical protein VITISV_010897 [Vitis vinifera]	M1250_ARATH RecName: Full=Uncharacterized mitochondrial protein AtMg01250; AltName: Full=ORF102;	A5AXP7_VITVI RecName: Full=Reverse transcriptase domain-containing protein {ECO:0000259|PROSITE:PS50878};	FOG: Reverse transcriptase	GO:0005739,mitochondrion; GO:0005575,cellular_component; GO:0005622,intracellular anatomical structure; GO:0005737,cytoplasm; GO:0043226,organelle; GO:0043227,membrane-bounded organelle; GO:0043229,intracellular organelle; GO:0043231,intracellular membrane-bounded organelle; GO:0110165,cellular anatomical entity	--	--	--	--
Cluster-10165.15	1533	K12598 ATP-dependent RNA helicase DOB1 [EC:3.6.4.13] | (RefSeq) DExH-box ATP-dependent RNA helicase DExH10-like (A)	ko03018: RNA degradation	hypothetical protein VITISV_010897 [Vitis vinifera]	M1250_ARATH RecName: Full=Uncharacterized mitochondrial protein AtMg01250; AltName: Full=ORF102;	A5AXP7_VITVI RecName: Full=Reverse transcriptase domain-containing protein {ECO:0000259|PROSITE:PS50878};	FOG: Reverse transcriptase	GO:0005739,mitochondrion; GO:0005575,cellular_component; GO:0005622,intracellular anatomical structure; GO:0005737,cytoplasm; GO:0043226,organelle; GO:0043227,membrane-bounded organelle; GO:0043229,intracellular organelle; GO:0043231,intracellular membrane-bounded organelle; GO:0110165,cellular anatomical entity	Reverse transcriptase (RNA-dependent DNA polymerase)	--	--	--
Cluster-10165.16	1426	K12598 ATP-dependent RNA helicase DOB1 [EC:3.6.4.13] | (RefSeq) DExH-box ATP-dependent RNA helicase DExH10-like (A)	ko03018: RNA degradation	hypothetical protein VITISV_010897 [Vitis vinifera]	M1250_ARATH RecName: Full=Uncharacterized mitochondrial protein AtMg01250; AltName: Full=ORF102;	A5AXP7_VITVI RecName: Full=Reverse transcriptase domain-containing protein {ECO:0000259|PROSITE:PS50878};	FOG: Reverse transcriptase	GO:0005739,mitochondrion; GO:0005575,cellular_component; GO:0005622,intracellular anatomical structure; GO:0005737,cytoplasm; GO:0043226,organelle; GO:0043227,membrane-bounded organelle; GO:0043229,intracellular organelle; GO:0043231,intracellular membrane-bounded organelle; GO:0110165,cellular anatomical entity	--	--	--	--
Cluster-10165.17	1444	K12598 ATP-dependent RNA helicase DOB1 [EC:3.6.4.13] | (RefSeq) DExH-box ATP-dependent RNA helicase DExH10-like (A)	ko03018: RNA degradation	hypothetical protein VITISV_010897 [Vitis vinifera]	M1250_ARATH RecName: Full=Uncharacterized mitochondrial protein AtMg01250; AltName: Full=ORF102;	A5AXP7_VITVI RecName: Full=Reverse transcriptase domain-containing protein {ECO:0000259|PROSITE:PS50878};	FOG: Reverse transcriptase	GO:0005739,mitochondrion; GO:0005575,cellular_component; GO:0005622,intracellular anatomical structure; GO:0005737,cytoplasm; GO:0043226,organelle; GO:0043227,membrane-bounded organelle; GO:0043229,intracellular organelle; GO:0043231,intracellular membrane-bounded organelle; GO:0110165,cellular anatomical entity	Reverse transcriptase (RNA-dependent DNA polymerase)	--	--	--
Cluster-10165.18	593	K12598 ATP-dependent RNA helicase DOB1 [EC:3.6.4.13] | (RefSeq) DExH-box ATP-dependent RNA helicase DExH10-like (A)	ko03018: RNA degradation	putative mitochondrial protein [Vitis vinifera]	M1250_ARATH RecName: Full=Uncharacterized mitochondrial protein AtMg01250; AltName: Full=ORF102;	A0A438C8V3_VITVI SubName: Full=Putative mitochondrial protein {ECO:0000313|EMBL:RVW19681.1};	FOG: Reverse transcriptase	GO:0005739,mitochondrion; GO:0005575,cellular_component; GO:0005622,intracellular anatomical structure; GO:0005737,cytoplasm; GO:0043226,organelle; GO:0043227,membrane-bounded organelle; GO:0043229,intracellular organelle; GO:0043231,intracellular membrane-bounded organelle; GO:0110165,cellular anatomical entity	Reverse transcriptase (RNA-dependent DNA polymerase)	--	--	--
Cluster-10165.19	1444	K12598 ATP-dependent RNA helicase DOB1 [EC:3.6.4.13] | (RefSeq) DExH-box ATP-dependent RNA helicase DExH10-like (A)	ko03018: RNA degradation	hypothetical protein VITISV_010897 [Vitis vinifera]	M1250_ARATH RecName: Full=Uncharacterized mitochondrial protein AtMg01250; AltName: Full=ORF102;	A5AXP7_VITVI RecName: Full=Reverse transcriptase domain-containing protein {ECO:0000259|PROSITE:PS50878};	FOG: Reverse transcriptase	GO:0005739,mitochondrion; GO:0005575,cellular_component; GO:0005622,intracellular anatomical structure; GO:0005737,cytoplasm; GO:0043226,organelle; GO:0043227,membrane-bounded organelle; GO:0043229,intracellular organelle; GO:0043231,intracellular membrane-bounded organelle; GO:0110165,cellular anatomical entity	Reverse transcriptase (RNA-dependent DNA polymerase)	--	--	--
Cluster-10165.2	409	K13449 pathogenesis-related protein 1 | (RefSeq) uncharacterized protein LOC126622650 (A)	ko04016: MAPK signaling pathway - plant; ko04075: Plant hormone signal transduction; ko04626: Plant-pathogen interaction	putative mitochondrial protein [Vitis vinifera]	--	A0A438DYZ5_VITVI SubName: Full=Putative mitochondrial protein {ECO:0000313|EMBL:RVW40630.1};	FOG: Reverse transcriptase	--	Reverse transcriptase (RNA-dependent DNA polymerase)	--	--	--
Cluster-10165.20	1891	K12598 ATP-dependent RNA helicase DOB1 [EC:3.6.4.13] | (RefSeq) DExH-box ATP-dependent RNA helicase DExH10-like (A)	ko03018: RNA degradation	hypothetical protein VITISV_010897 [Vitis vinifera]	M1250_ARATH RecName: Full=Uncharacterized mitochondrial protein AtMg01250; AltName: Full=ORF102;	A5AXP7_VITVI RecName: Full=Reverse transcriptase domain-containing protein {ECO:0000259|PROSITE:PS50878};	FOG: Reverse transcriptase	GO:0005739,mitochondrion; GO:0005575,cellular_component; GO:0005622,intracellular anatomical structure; GO:0005737,cytoplasm; GO:0043226,organelle; GO:0043227,membrane-bounded organelle; GO:0043229,intracellular organelle; GO:0043231,intracellular membrane-bounded organelle; GO:0110165,cellular anatomical entity	Reverse transcriptase (RNA-dependent DNA polymerase)	--	--	--
Cluster-10165.21	353	K12878 THO complex subunit 1 | (RefSeq) THO complex subunit 1 isoform X1 (A)	ko03013: Nucleocytoplasmic transport; ko03040: Spliceosome	uncharacterized protein LOC114825746 [Malus domestica]	--	A0A540MEX9_MALBA RecName: Full=zf-RVT domain-containing protein {ECO:0000259|Pfam:PF13966};	--	--	--	--	--	--
Cluster-10165.22	242	K12169 Kip1 ubiquitination-promoting complex protein 1 [EC:2.3.2.27] | (RefSeq) E3 ubiquitin-protein ligase RKP-like (A)	--	hypothetical protein CK203_045845 [Vitis vinifera]	--	A0A438FM10_VITVI SubName: Full=Uncharacterized protein {ECO:0000313|EMBL:RVW61048.1};	FOG: Reverse transcriptase	--	--	--	--	--
Cluster-10165.23	471	K12598 ATP-dependent RNA helicase DOB1 [EC:3.6.4.13] | (RefSeq) DExH-box ATP-dependent RNA helicase DExH10-like (A)	ko03018: RNA degradation	putative mitochondrial protein [Vitis vinifera]	M1250_ARATH RecName: Full=Uncharacterized mitochondrial protein AtMg01250; AltName: Full=ORF102;	A0A438DYZ5_VITVI SubName: Full=Putative mitochondrial protein {ECO:0000313|EMBL:RVW40630.1};	FOG: Reverse transcriptase	GO:0005739,mitochondrion; GO:0005575,cellular_component; GO:0005622,intracellular anatomical structure; GO:0005737,cytoplasm; GO:0043226,organelle; GO:0043227,membrane-bounded organelle; GO:0043229,intracellular organelle; GO:0043231,intracellular membrane-bounded organelle; GO:0110165,cellular anatomical entity	--	--	--	--
Cluster-10165.24	1213	K11797 PH-interacting protein | (RefSeq) uncharacterized protein LOC114256834 (A)	--	putative ribonuclease H protein [Vitis vinifera]	RNHX1_ARATH RecName: Full=Putative ribonuclease H protein At1g65750; EC=3.1.26.4;	A0A438GQT9_VITVI SubName: Full=Putative ribonuclease H protein {ECO:0000313|EMBL:RVW74542.1};	FOG: Reverse transcriptase	GO:0046872,metal ion binding; GO:0003676,nucleic acid binding; GO:0004523,RNA-DNA hybrid ribonuclease activity; GO:0003674,molecular_function; GO:0005488,binding; GO:0043167,ion binding; GO:0043169,cation binding; GO:0097159,organic cyclic compound binding; GO:1901363,heterocyclic compound binding; GO:0003824,catalytic activity; GO:0004518,nuclease activity; GO:0004519,endonuclease activity; GO:0…	Reverse transcriptase (RNA-dependent DNA polymerase)	--	--	--
Cluster-10165.25	1605	K11797 PH-interacting protein | (RefSeq) uncharacterized protein LOC114256834 (A)	--	hypothetical protein VITISV_010897 [Vitis vinifera]	RNHX1_ARATH RecName: Full=Putative ribonuclease H protein At1g65750; EC=3.1.26.4;	A5AXP7_VITVI RecName: Full=Reverse transcriptase domain-containing protein {ECO:0000259|PROSITE:PS50878};	FOG: Reverse transcriptase	GO:0046872,metal ion binding; GO:0003676,nucleic acid binding; GO:0004523,RNA-DNA hybrid ribonuclease activity; GO:0003674,molecular_function; GO:0005488,binding; GO:0043167,ion binding; GO:0043169,cation binding; GO:0097159,organic cyclic compound binding; GO:1901363,heterocyclic compound binding; GO:0003824,catalytic activity; GO:0004518,nuclease activity; GO:0004519,endonuclease activity; GO:0…	Reverse transcriptase (RNA-dependent DNA polymerase)	--	--	--
Cluster-10165.26	1599	K12598 ATP-dependent RNA helicase DOB1 [EC:3.6.4.13] | (RefSeq) DExH-box ATP-dependent RNA helicase DExH10-like (A)	ko03018: RNA degradation	putative ribonuclease H protein [Vitis vinifera]	RNHX1_ARATH RecName: Full=Putative ribonuclease H protein At1g65750; EC=3.1.26.4;	A0A438CP09_VITVI SubName: Full=Putative ribonuclease H protein {ECO:0000313|EMBL:RVW24937.1};	FOG: Reverse transcriptase	GO:0046872,metal ion binding; GO:0003676,nucleic acid binding; GO:0004523,RNA-DNA hybrid ribonuclease activity; GO:0003674,molecular_function; GO:0005488,binding; GO:0043167,ion binding; GO:0043169,cation binding; GO:0097159,organic cyclic compound binding; GO:1901363,heterocyclic compound binding; GO:0003824,catalytic activity; GO:0004518,nuclease activity; GO:0004519,endonuclease activity; GO:0…	Reverse transcriptase (RNA-dependent DNA polymerase)	--	--	--
Cluster-10165.27	1015	K00142 acyl-CoA synthetase [EC:6.2.1.-] | (RefSeq) putative acyl-activating enzyme 19 isoform X1 (A)	--	hypothetical protein C1H46_020784 [Malus baccata]	RNHX1_ARATH RecName: Full=Putative ribonuclease H protein At1g65750; EC=3.1.26.4;	A0A540M4H0_MALBA RecName: Full=zf-RVT domain-containing protein {ECO:0000259|Pfam:PF13966};	FOG: Reverse transcriptase	GO:0046872,metal ion binding; GO:0003676,nucleic acid binding; GO:0004523,RNA-DNA hybrid ribonuclease activity; GO:0003674,molecular_function; GO:0005488,binding; GO:0043167,ion binding; GO:0043169,cation binding; GO:0097159,organic cyclic compound binding; GO:1901363,heterocyclic compound binding; GO:0003824,catalytic activity; GO:0004518,nuclease activity; GO:0004519,endonuclease activity; GO:0…	--	--	--	--
Cluster-10165.28	568	K12878 THO complex subunit 1 | (RefSeq) THO complex subunit 1 isoform X1 (A)	ko03013: Nucleocytoplasmic transport; ko03040: Spliceosome	uncharacterized protein LOC114825746 [Malus domestica]	--	A0A5E4FU23_PRUDU RecName: Full=zf-RVT domain-containing protein {ECO:0000259|Pfam:PF13966}; Flags: Fragment;	FOG: Reverse transcriptase	--	--	--	--	--
Cluster-10165.29	1043	K12878 THO complex subunit 1 | (RefSeq) THO complex subunit 1 isoform X1 (A)	ko03013: Nucleocytoplasmic transport; ko03040: Spliceosome	hypothetical protein L3X38_000616 [Prunus dulcis]	--	M5XV38_PRUPE RecName: Full=zf-RVT domain-containing protein {ECO:0000259|Pfam:PF13966};	FOG: Reverse transcriptase	--	zinc-binding in reverse transcriptase	--	--	--
Cluster-10165.3	340	K12878 THO complex subunit 1 | (RefSeq) THO complex subunit 1 isoform X1 (A)	ko03013: Nucleocytoplasmic transport; ko03040: Spliceosome	Coatomer beta subunit [Trema orientale]	--	A0A2P5C8B2_TREOI SubName: Full=Coatomer beta subunit {ECO:0000313|EMBL:PON57235.1};	--	--	--	--	--	--
Cluster-10165.30	284	K12878 THO complex subunit 1 | (RefSeq) THO complex subunit 1 isoform X1 (A)	ko03013: Nucleocytoplasmic transport; ko03040: Spliceosome	PREDICTED: ribonuclease H [Prunus dulcis]	--	M5WDM3_PRUPE RecName: Full=zf-RVT domain-containing protein {ECO:0000259|Pfam:PF13966}; Flags: Fragment;	--	--	--	--	--	--
Cluster-10165.31	1082	K16578 CLIP-associating protein 1/2 | (RefSeq) CLIP-associated protein-like (A)	--	ribonuclease H protein [Pyrus ussuriensis x Pyrus communis]	RNHX1_ARATH RecName: Full=Putative ribonuclease H protein At1g65750; EC=3.1.26.4;	A0A5N5H648_9ROSA SubName: Full=Ribonuclease H protein {ECO:0000313|EMBL:KAB2623078.1};	FOG: Reverse transcriptase	GO:0046872,metal ion binding; GO:0003676,nucleic acid binding; GO:0004523,RNA-DNA hybrid ribonuclease activity; GO:0003674,molecular_function; GO:0005488,binding; GO:0043167,ion binding; GO:0043169,cation binding; GO:0097159,organic cyclic compound binding; GO:1901363,heterocyclic compound binding; GO:0003824,catalytic activity; GO:0004518,nuclease activity; GO:0004519,endonuclease activity; GO:0…	zinc-binding in reverse transcriptase	--	--	--
Cluster-10165.32	1079	K16578 CLIP-associating protein 1/2 | (RefSeq) CLIP-associated protein-like (A)	--	hypothetical protein C1H46_020784 [Malus baccata]	RNHX1_ARATH RecName: Full=Putative ribonuclease H protein At1g65750; EC=3.1.26.4;	A0A540M4H0_MALBA RecName: Full=zf-RVT domain-containing protein {ECO:0000259|Pfam:PF13966};	FOG: Reverse transcriptase	GO:0046872,metal ion binding; GO:0003676,nucleic acid binding; GO:0004523,RNA-DNA hybrid ribonuclease activity; GO:0003674,molecular_function; GO:0005488,binding; GO:0043167,ion binding; GO:0043169,cation binding; GO:0097159,organic cyclic compound binding; GO:1901363,heterocyclic compound binding; GO:0003824,catalytic activity; GO:0004518,nuclease activity; GO:0004519,endonuclease activity; GO:0…	zinc-binding in reverse transcriptase	--	--	--
Cluster-10165.33	1082	K16578 CLIP-associating protein 1/2 | (RefSeq) CLIP-associated protein-like (A)	--	Hypothetical predicted protein, partial [Prunus dulcis]	RNHX1_ARATH RecName: Full=Putative ribonuclease H protein At1g65750; EC=3.1.26.4;	A0A5E4FU33_PRUDU RecName: Full=zf-RVT domain-containing protein {ECO:0000259|Pfam:PF13966}; Flags: Fragment;	FOG: Reverse transcriptase	GO:0046872,metal ion binding; GO:0003676,nucleic acid binding; GO:0004523,RNA-DNA hybrid ribonuclease activity; GO:0003674,molecular_function; GO:0005488,binding; GO:0043167,ion binding; GO:0043169,cation binding; GO:0097159,organic cyclic compound binding; GO:1901363,heterocyclic compound binding; GO:0003824,catalytic activity; GO:0004518,nuclease activity; GO:0004519,endonuclease activity; GO:0…	zinc-binding in reverse transcriptase	--	--	--
Cluster-10165.34	1214	K00142 acyl-CoA synthetase [EC:6.2.1.-] | (RefSeq) putative acyl-activating enzyme 19 isoform X1 (A)	--	hypothetical protein C1H46_020784 [Malus baccata]	RNHX1_ARATH RecName: Full=Putative ribonuclease H protein At1g65750; EC=3.1.26.4;	A0A540M4H0_MALBA RecName: Full=zf-RVT domain-containing protein {ECO:0000259|Pfam:PF13966};	FOG: Reverse transcriptase	GO:0046872,metal ion binding; GO:0003676,nucleic acid binding; GO:0004523,RNA-DNA hybrid ribonuclease activity; GO:0003674,molecular_function; GO:0005488,binding; GO:0043167,ion binding; GO:0043169,cation binding; GO:0097159,organic cyclic compound binding; GO:1901363,heterocyclic compound binding; GO:0003824,catalytic activity; GO:0004518,nuclease activity; GO:0004519,endonuclease activity; GO:0…	zinc-binding in reverse transcriptase	--	--	--
Cluster-10165.35	1216	K00142 acyl-CoA synthetase [EC:6.2.1.-] | (RefSeq) putative acyl-activating enzyme 19 isoform X1 (A)	--	hypothetical protein C1H46_020784 [Malus baccata]	RNHX1_ARATH RecName: Full=Putative ribonuclease H protein At1g65750; EC=3.1.26.4;	A0A540M4H0_MALBA RecName: Full=zf-RVT domain-containing protein {ECO:0000259|Pfam:PF13966};	FOG: Reverse transcriptase	GO:0046872,metal ion binding; GO:0003676,nucleic acid binding; GO:0004523,RNA-DNA hybrid ribonuclease activity; GO:0003674,molecular_function; GO:0005488,binding; GO:0043167,ion binding; GO:0043169,cation binding; GO:0097159,organic cyclic compound binding; GO:1901363,heterocyclic compound binding; GO:0003824,catalytic activity; GO:0004518,nuclease activity; GO:0004519,endonuclease activity; GO:0…	--	--	--	--
Cluster-10165.36	1215	K16578 CLIP-associating protein 1/2 | (RefSeq) CLIP-associated protein-like (A)	--	hypothetical protein C1H46_020784 [Malus baccata]	RNHX1_ARATH RecName: Full=Putative ribonuclease H protein At1g65750; EC=3.1.26.4;	A0A540M4H0_MALBA RecName: Full=zf-RVT domain-containing protein {ECO:0000259|Pfam:PF13966};	FOG: Reverse transcriptase	GO:0046872,metal ion binding; GO:0003676,nucleic acid binding; GO:0004523,RNA-DNA hybrid ribonuclease activity; GO:0003674,molecular_function; GO:0005488,binding; GO:0043167,ion binding; GO:0043169,cation binding; GO:0097159,organic cyclic compound binding; GO:1901363,heterocyclic compound binding; GO:0003824,catalytic activity; GO:0004518,nuclease activity; GO:0004519,endonuclease activity; GO:0…	zinc-binding in reverse transcriptase	--	--	--
Cluster-10165.37	1218	K12878 THO complex subunit 1 | (RefSeq) THO complex subunit 1 isoform X1 (A)	ko03013: Nucleocytoplasmic transport; ko03040: Spliceosome	putative ribonuclease H protein [Vitis vinifera]	RNHX1_ARATH RecName: Full=Putative ribonuclease H protein At1g65750; EC=3.1.26.4;	A0A438DEM2_VITVI SubName: Full=Putative ribonuclease H protein {ECO:0000313|EMBL:RVW33933.1};	FOG: Reverse transcriptase	GO:0046872,metal ion binding; GO:0003676,nucleic acid binding; GO:0004523,RNA-DNA hybrid ribonuclease activity; GO:0003674,molecular_function; GO:0005488,binding; GO:0043167,ion binding; GO:0043169,cation binding; GO:0097159,organic cyclic compound binding; GO:1901363,heterocyclic compound binding; GO:0003824,catalytic activity; GO:0004518,nuclease activity; GO:0004519,endonuclease activity; GO:0…	zinc-binding in reverse transcriptase	--	--	--
Cluster-10165.38	1081	K00142 acyl-CoA synthetase [EC:6.2.1.-] | (RefSeq) putative acyl-activating enzyme 19 isoform X1 (A)	--	ribonuclease H protein [Pyrus ussuriensis x Pyrus communis]	RNHX1_ARATH RecName: Full=Putative ribonuclease H protein At1g65750; EC=3.1.26.4;	A0A5N5H648_9ROSA SubName: Full=Ribonuclease H protein {ECO:0000313|EMBL:KAB2623078.1};	FOG: Reverse transcriptase	GO:0046872,metal ion binding; GO:0003676,nucleic acid binding; GO:0004523,RNA-DNA hybrid ribonuclease activity; GO:0003674,molecular_function; GO:0005488,binding; GO:0043167,ion binding; GO:0043169,cation binding; GO:0097159,organic cyclic compound binding; GO:1901363,heterocyclic compound binding; GO:0003824,catalytic activity; GO:0004518,nuclease activity; GO:0004519,endonuclease activity; GO:0…	--	--	--	--
Cluster-10165.39	1232	K00142 acyl-CoA synthetase [EC:6.2.1.-] | (RefSeq) putative acyl-activating enzyme 19 isoform X1 (A)	--	ribonuclease H protein [Pyrus ussuriensis x Pyrus communis]	RNHX1_ARATH RecName: Full=Putative ribonuclease H protein At1g65750; EC=3.1.26.4;	M5XV38_PRUPE RecName: Full=zf-RVT domain-containing protein {ECO:0000259|Pfam:PF13966};	FOG: Reverse transcriptase	GO:0046872,metal ion binding; GO:0003676,nucleic acid binding; GO:0004523,RNA-DNA hybrid ribonuclease activity; GO:0003674,molecular_function; GO:0005488,binding; GO:0043167,ion binding; GO:0043169,cation binding; GO:0097159,organic cyclic compound binding; GO:1901363,heterocyclic compound binding; GO:0003824,catalytic activity; GO:0004518,nuclease activity; GO:0004519,endonuclease activity; GO:0…	zinc-binding in reverse transcriptase	--	--	--
Cluster-10165.4	352	K16578 CLIP-associating protein 1/2 | (RefSeq) CLIP-associated protein-like (A)	--	uncharacterized protein LOC114293627 [Camellia sinensis]	RNHX1_ARATH RecName: Full=Putative ribonuclease H protein At1g65750; EC=3.1.26.4;	A0A438E9K5_VITVI SubName: Full=Putative ribonuclease H protein {ECO:0000313|EMBL:RVW44329.1};	FOG: Reverse transcriptase	GO:0046872,metal ion binding; GO:0003676,nucleic acid binding; GO:0004523,RNA-DNA hybrid ribonuclease activity; GO:0003674,molecular_function; GO:0005488,binding; GO:0043167,ion binding; GO:0043169,cation binding; GO:0097159,organic cyclic compound binding; GO:1901363,heterocyclic compound binding; GO:0003824,catalytic activity; GO:0004518,nuclease activity; GO:0004519,endonuclease activity; GO:0…	--	--	--	--
Cluster-10165.40	1232	K16578 CLIP-associating protein 1/2 | (RefSeq) CLIP-associated protein-like (A)	--	ribonuclease H protein [Pyrus ussuriensis x Pyrus communis]	RNHX1_ARATH RecName: Full=Putative ribonuclease H protein At1g65750; EC=3.1.26.4;	A0A5N5H648_9ROSA SubName: Full=Ribonuclease H protein {ECO:0000313|EMBL:KAB2623078.1};	FOG: Reverse transcriptase	GO:0046872,metal ion binding; GO:0003676,nucleic acid binding; GO:0004523,RNA-DNA hybrid ribonuclease activity; GO:0003674,molecular_function; GO:0005488,binding; GO:0043167,ion binding; GO:0043169,cation binding; GO:0097159,organic cyclic compound binding; GO:1901363,heterocyclic compound binding; GO:0003824,catalytic activity; GO:0004518,nuclease activity; GO:0004519,endonuclease activity; GO:0…	zinc-binding in reverse transcriptase	--	--	--
Cluster-10165.41	1082	K16578 CLIP-associating protein 1/2 | (RefSeq) CLIP-associated protein-like (A)	--	Hypothetical predicted protein, partial [Prunus dulcis]	RNHX1_ARATH RecName: Full=Putative ribonuclease H protein At1g65750; EC=3.1.26.4;	M5XV38_PRUPE RecName: Full=zf-RVT domain-containing protein {ECO:0000259|Pfam:PF13966};	FOG: Reverse transcriptase	GO:0046872,metal ion binding; GO:0003676,nucleic acid binding; GO:0004523,RNA-DNA hybrid ribonuclease activity; GO:0003674,molecular_function; GO:0005488,binding; GO:0043167,ion binding; GO:0043169,cation binding; GO:0097159,organic cyclic compound binding; GO:1901363,heterocyclic compound binding; GO:0003824,catalytic activity; GO:0004518,nuclease activity; GO:0004519,endonuclease activity; GO:0…	zinc-binding in reverse transcriptase	--	--	--
Cluster-10165.42	540	K05681 ATP-binding cassette, subfamily G (WHITE), member 2 | (RefSeq) ABC transporter G family member 25-like (A)	ko02010: ABC transporters	hypothetical protein C1H46_020784 [Malus baccata]	RNHX1_ARATH RecName: Full=Putative ribonuclease H protein At1g65750; EC=3.1.26.4;	A0A540M4H0_MALBA RecName: Full=zf-RVT domain-containing protein {ECO:0000259|Pfam:PF13966};	FOG: Reverse transcriptase	GO:0046872,metal ion binding; GO:0003676,nucleic acid binding; GO:0004523,RNA-DNA hybrid ribonuclease activity; GO:0003674,molecular_function; GO:0005488,binding; GO:0043167,ion binding; GO:0043169,cation binding; GO:0097159,organic cyclic compound binding; GO:1901363,heterocyclic compound binding; GO:0003824,catalytic activity; GO:0004518,nuclease activity; GO:0004519,endonuclease activity; GO:0…	--	--	--	--
Cluster-10165.43	500	K05681 ATP-binding cassette, subfamily G (WHITE), member 2 | (RefSeq) ABC transporter G family member 25-like (A)	ko02010: ABC transporters	putative ribonuclease H protein [Vitis vinifera]	RNHX1_ARATH RecName: Full=Putative ribonuclease H protein At1g65750; EC=3.1.26.4;	A0A438J6H5_VITVI SubName: Full=Putative ribonuclease H protein {ECO:0000313|EMBL:RVX04562.1};	FOG: Reverse transcriptase	GO:0046872,metal ion binding; GO:0003676,nucleic acid binding; GO:0004523,RNA-DNA hybrid ribonuclease activity; GO:0003674,molecular_function; GO:0005488,binding; GO:0043167,ion binding; GO:0043169,cation binding; GO:0097159,organic cyclic compound binding; GO:1901363,heterocyclic compound binding; GO:0003824,catalytic activity; GO:0004518,nuclease activity; GO:0004519,endonuclease activity; GO:0…	--	--	--	--
Cluster-10165.44	844	K12878 THO complex subunit 1 | (RefSeq) THO complex subunit 1 isoform X1 (A)	ko03013: Nucleocytoplasmic transport; ko03040: Spliceosome	hypothetical protein PRUPE_1G572100 [Prunus persica]	RNHX1_ARATH RecName: Full=Putative ribonuclease H protein At1g65750; EC=3.1.26.4;	A0A251RJG1_PRUPE RecName: Full=zf-RVT domain-containing protein {ECO:0000259|Pfam:PF13966};	FOG: Reverse transcriptase	GO:0046872,metal ion binding; GO:0003676,nucleic acid binding; GO:0004523,RNA-DNA hybrid ribonuclease activity; GO:0003674,molecular_function; GO:0005488,binding; GO:0043167,ion binding; GO:0043169,cation binding; GO:0097159,organic cyclic compound binding; GO:1901363,heterocyclic compound binding; GO:0003824,catalytic activity; GO:0004518,nuclease activity; GO:0004519,endonuclease activity; GO:0…	zinc-binding in reverse transcriptase	--	--	--
Cluster-10165.45	556	--	--	uncharacterized protein LOC115699905 [Cannabis sativa]	--	A0A2P5CRZ5_TREOI SubName: Full=Uncharacterized protein {ECO:0000313|EMBL:PON63797.1};	--	--	--	--	--	--
Cluster-10165.46	429	--	--	hypothetical protein TorRG33x02_275070 [Trema orientale]	--	A0A2P5CRZ5_TREOI SubName: Full=Uncharacterized protein {ECO:0000313|EMBL:PON63797.1};	--	--	--	--	--	--
Cluster-10165.47	420	K12878 THO complex subunit 1 | (RefSeq) THO complex subunit 1 isoform X1 (A)	ko03013: Nucleocytoplasmic transport; ko03040: Spliceosome	hypothetical protein PRUPE_1G572100 [Prunus persica]	--	A0A251RJG1_PRUPE RecName: Full=zf-RVT domain-containing protein {ECO:0000259|Pfam:PF13966};	FOG: Reverse transcriptase	--	zinc-binding in reverse transcriptase	--	--	--
Cluster-10165.48	596	K12878 THO complex subunit 1 | (RefSeq) THO complex subunit 1 isoform X1 (A)	ko03013: Nucleocytoplasmic transport; ko03040: Spliceosome	uncharacterized protein LOC114825746 [Malus domestica]	--	M5XV38_PRUPE RecName: Full=zf-RVT domain-containing protein {ECO:0000259|Pfam:PF13966};	FOG: Reverse transcriptase	--	zinc-binding in reverse transcriptase	--	--	--
Cluster-10165.49	710	K12878 THO complex subunit 1 | (RefSeq) THO complex subunit 1 isoform X1 (A)	ko03013: Nucleocytoplasmic transport; ko03040: Spliceosome	uncharacterized protein LOC114825746 [Malus domestica]	RNHX1_ARATH RecName: Full=Putative ribonuclease H protein At1g65750; EC=3.1.26.4;	A0A540LTR6_MALBA RecName: Full=zf-RVT domain-containing protein {ECO:0000259|Pfam:PF13966};	FOG: Reverse transcriptase	GO:0046872,metal ion binding; GO:0003676,nucleic acid binding; GO:0004523,RNA-DNA hybrid ribonuclease activity; GO:0003674,molecular_function; GO:0005488,binding; GO:0043167,ion binding; GO:0043169,cation binding; GO:0097159,organic cyclic compound binding; GO:1901363,heterocyclic compound binding; GO:0003824,catalytic activity; GO:0004518,nuclease activity; GO:0004519,endonuclease activity; GO:0…	zinc-binding in reverse transcriptase	--	--	--
Cluster-10165.5	647	K02212 DNA replication licensing factor MCM4 [EC:5.6.2.3] | (RefSeq) LOW QUALITY PROTEIN: uncharacterized protein LOC120133923 (A)	ko03030: DNA replication	PREDICTED: uncharacterized protein LOC104880237 [Vitis vinifera]	--	A0A6P5T1U8_PRUAV SubName: Full=uncharacterized protein LOC110762145 {ECO:0000313|RefSeq:XP_021820446.1};	FOG: Reverse transcriptase	GO:0003677,DNA binding; GO:0004519,endonuclease activity; GO:0006281,DNA repair; GO:0003674,molecular_function; GO:0003676,nucleic acid binding; GO:0005488,binding; GO:0097159,organic cyclic compound binding; GO:1901363,heterocyclic compound binding; GO:0003824,catalytic activity; GO:0004518,nuclease activity; GO:0016787,hydrolase activity; GO:0016788,hydrolase activity, acting on ester bonds; GO…	--	--	--	--
Cluster-10165.50	384	K12878 THO complex subunit 1 | (RefSeq) THO complex subunit 1 isoform X1 (A)	ko03013: Nucleocytoplasmic transport; ko03040: Spliceosome	PREDICTED: uncharacterized protein LOC107824519 [Nicotiana tabacum]	--	A0A803QI00_CANSA SubName: Full=Uncharacterized protein {ECO:0000313|EnsemblPlants:cds.evm.model.09.984};	--	GO:0003824,catalytic activity; GO:0003723,RNA binding; GO:0003674,molecular_function; GO:0003676,nucleic acid binding; GO:0005488,binding; GO:0097159,organic cyclic compound binding; GO:1901363,heterocyclic compound binding	--	--	--	--
Cluster-10165.51	358	K12878 THO complex subunit 1 | (RefSeq) THO complex subunit 1 isoform X1 (A)	ko03013: Nucleocytoplasmic transport; ko03040: Spliceosome	uncharacterized protein LOC114825746 [Malus domestica]	--	M5WEY8_PRUPE RecName: Full=zf-RVT domain-containing protein {ECO:0000259|Pfam:PF13966}; Flags: Fragment;	--	--	--	--	--	--
Cluster-10165.52	354	K16578 CLIP-associating protein 1/2 | (RefSeq) CLIP-associated protein-like (A)	--	Electron transfer flavoprotein-ubiquinone oxidoreductase [Morus notabilis]	--	W9QWG9_9ROSA RecName: Full=Electron-transferring-flavoprotein dehydrogenase {ECO:0000256|ARBA:ARBA00012696}; EC=1.5.5.1 {ECO:0000256|ARBA:ARBA00012696};	--	GO:0005743,mitochondrial inner membrane; GO:0004174,electron-transferring-flavoprotein dehydrogenase activity; GO:0051536,iron-sulfur cluster binding; GO:0003674,molecular_function; GO:0003824,catalytic activity; GO:0009055,electron transfer activity; GO:0016491,oxidoreductase activity; GO:0016645,oxidoreductase activity, acting on the CH-NH group of donors; GO:0016649,oxidoreductase activity, ac…	--	--	--	--
Cluster-10165.53	567	K01240 uridine nucleosidase [EC:3.2.2.3] | (RefSeq) probable uridine nucleosidase 2 isoform X1 (A)	ko00240: Pyrimidine metabolism; ko00760: Nicotinate and nicotinamide metabolism; ko01100: Metabolic pathways; ko01232: Nucleotide metabolism	hypothetical protein TorRG33x02_275070 [Trema orientale]	--	A0A2P5CRZ5_TREOI SubName: Full=Uncharacterized protein {ECO:0000313|EMBL:PON63797.1};	--	--	--	--	--	--
Cluster-10165.54	369	--	--	uncharacterized protein LOC115699905 [Cannabis sativa]	--	A0A2P5C8B2_TREOI SubName: Full=Coatomer beta subunit {ECO:0000313|EMBL:PON57235.1};	--	--	--	--	--	--
Cluster-10165.55	304	K00565 mRNA (guanine-N7-)-methyltransferase [EC:2.1.1.56] | (RefSeq) mRNA cap guanine-N7 methyltransferase 2 isoform X1 (A)	ko03015: mRNA surveillance pathway	mRNA cap guanine-N7 methyltransferase 2 isoform X1 [Abrus precatorius]	MCES2_ORYSJ RecName: Full=mRNA cap guanine-N7 methyltransferase 2; EC=2.1.1.56; AltName: Full=mRNA (guanine-N(7))-methyltransferase 2; AltName: Full=mRNA cap methyltransferase 2;	A0A8B8MHL4_ABRPR RecName: Full=mRNA (guanine-N(7))-methyltransferase {ECO:0000256|ARBA:ARBA00011926}; EC=2.1.1.56 {ECO:0000256|ARBA:ARBA00011926};	--	GO:0005845,mRNA cap binding complex; GO:0005634,nucleus; GO:0004482,mRNA (guanine-N7-)-methyltransferase activity; GO:0003723,RNA binding; GO:0006370,7-methylguanosine mRNA capping; GO:0003674,molecular_function; GO:0003824,catalytic activity; GO:0008168,methyltransferase activity; GO:0008170,N-methyltransferase activity; GO:0008173,RNA methyltransferase activity; GO:0008174,mRNA methyltransferas…	--	--	--	--
Cluster-10165.56	759	K00565 mRNA (guanine-N7-)-methyltransferase [EC:2.1.1.56] | (RefSeq) mRNA cap guanine-N7 methyltransferase 2 (A)	ko03015: mRNA surveillance pathway	hypothetical protein F0562_025901 [Nyssa sinensis]	MCES2_ARATH RecName: Full=mRNA cap guanine-N7 methyltransferase 2; EC=2.1.1.56; AltName: Full=mRNA (guanine-N(7))-methyltransferase 2; AltName: Full=mRNA cap methyltransferase 2;	A0A5J5B9D5_9ASTE RecName: Full=mRNA (guanine-N(7))-methyltransferase {ECO:0000256|ARBA:ARBA00011926}; EC=2.1.1.56 {ECO:0000256|ARBA:ARBA00011926};	--	GO:0005845,mRNA cap binding complex; GO:0005634,nucleus; GO:0004482,mRNA (guanine-N7-)-methyltransferase activity; GO:0003723,RNA binding; GO:0006370,7-methylguanosine mRNA capping; GO:0003674,molecular_function; GO:0003824,catalytic activity; GO:0008168,methyltransferase activity; GO:0008170,N-methyltransferase activity; GO:0008173,RNA methyltransferase activity; GO:0008174,mRNA methyltransferas…	--	--	--	--
Cluster-10165.57	733	K00565 mRNA (guanine-N7-)-methyltransferase [EC:2.1.1.56] | (RefSeq) mRNA cap guanine-N7 methyltransferase 2 isoform X1 (A)	ko03015: mRNA surveillance pathway	mRNA cap guanine-N7 methyltransferase 2-like isoform X2 [Salvia splendens]	MCES2_ARATH RecName: Full=mRNA cap guanine-N7 methyltransferase 2; EC=2.1.1.56; AltName: Full=mRNA (guanine-N(7))-methyltransferase 2; AltName: Full=mRNA cap methyltransferase 2;	A0A5J5B9D5_9ASTE RecName: Full=mRNA (guanine-N(7))-methyltransferase {ECO:0000256|ARBA:ARBA00011926}; EC=2.1.1.56 {ECO:0000256|ARBA:ARBA00011926};	--	GO:0005845,mRNA cap binding complex; GO:0005634,nucleus; GO:0004482,mRNA (guanine-N7-)-methyltransferase activity; GO:0003723,RNA binding; GO:0006370,7-methylguanosine mRNA capping; GO:0003674,molecular_function; GO:0003824,catalytic activity; GO:0008168,methyltransferase activity; GO:0008170,N-methyltransferase activity; GO:0008173,RNA methyltransferase activity; GO:0008174,mRNA methyltransferas…	--	--	--	--
Cluster-10165.58	1365	K00565 mRNA (guanine-N7-)-methyltransferase [EC:2.1.1.56] | (RefSeq) mRNA cap guanine-N7 methyltransferase 2 isoform X1 (A)	ko03015: mRNA surveillance pathway	hypothetical protein F0562_025901 [Nyssa sinensis]	MCES2_ARATH RecName: Full=mRNA cap guanine-N7 methyltransferase 2; EC=2.1.1.56; AltName: Full=mRNA (guanine-N(7))-methyltransferase 2; AltName: Full=mRNA cap methyltransferase 2;	A0A5J5B9D5_9ASTE RecName: Full=mRNA (guanine-N(7))-methyltransferase {ECO:0000256|ARBA:ARBA00011926}; EC=2.1.1.56 {ECO:0000256|ARBA:ARBA00011926};	--	GO:0005845,mRNA cap binding complex; GO:0005634,nucleus; GO:0004482,mRNA (guanine-N7-)-methyltransferase activity; GO:0003723,RNA binding; GO:0006370,7-methylguanosine mRNA capping; GO:0003674,molecular_function; GO:0003824,catalytic activity; GO:0008168,methyltransferase activity; GO:0008170,N-methyltransferase activity; GO:0008173,RNA methyltransferase activity; GO:0008174,mRNA methyltransferas…	--	--	--	--
Cluster-10165.59	1287	K00565 mRNA (guanine-N7-)-methyltransferase [EC:2.1.1.56] | (RefSeq) mRNA cap guanine-N7 methyltransferase 2 isoform X1 (A)	ko03015: mRNA surveillance pathway	hypothetical protein F0562_025901 [Nyssa sinensis]	MCES2_ARATH RecName: Full=mRNA cap guanine-N7 methyltransferase 2; EC=2.1.1.56; AltName: Full=mRNA (guanine-N(7))-methyltransferase 2; AltName: Full=mRNA cap methyltransferase 2;	A0A5J5B9D5_9ASTE RecName: Full=mRNA (guanine-N(7))-methyltransferase {ECO:0000256|ARBA:ARBA00011926}; EC=2.1.1.56 {ECO:0000256|ARBA:ARBA00011926};	--	GO:0005845,mRNA cap binding complex; GO:0005634,nucleus; GO:0004482,mRNA (guanine-N7-)-methyltransferase activity; GO:0003723,RNA binding; GO:0006370,7-methylguanosine mRNA capping; GO:0003674,molecular_function; GO:0003824,catalytic activity; GO:0008168,methyltransferase activity; GO:0008170,N-methyltransferase activity; GO:0008173,RNA methyltransferase activity; GO:0008174,mRNA methyltransferas…	--	--	--	--
Cluster-10165.6	989	K10896 fanconi anemia group M protein | (RefSeq) DEAD-box ATP-dependent RNA helicase FANCM isoform X1 (A)	--	Transposon TX1 uncharacterized 149 kDa protein [Vitis vinifera]	--	A0A438DFY9_VITVI SubName: Full=Transposon TX1 uncharacterized 149 kDa protein {ECO:0000313|EMBL:RVW34407.1};	FOG: Reverse transcriptase	GO:0003677,DNA binding; GO:0004519,endonuclease activity; GO:0006281,DNA repair; GO:0003674,molecular_function; GO:0003676,nucleic acid binding; GO:0005488,binding; GO:0097159,organic cyclic compound binding; GO:1901363,heterocyclic compound binding; GO:0003824,catalytic activity; GO:0004518,nuclease activity; GO:0016787,hydrolase activity; GO:0016788,hydrolase activity, acting on ester bonds; GO…	--	--	--	--
Cluster-10165.60	1677	K00565 mRNA (guanine-N7-)-methyltransferase [EC:2.1.1.56] | (RefSeq) mRNA cap guanine-N7 methyltransferase 2 isoform X1 (A)	ko03015: mRNA surveillance pathway	hypothetical protein F0562_025901 [Nyssa sinensis]	MCES2_ARATH RecName: Full=mRNA cap guanine-N7 methyltransferase 2; EC=2.1.1.56; AltName: Full=mRNA (guanine-N(7))-methyltransferase 2; AltName: Full=mRNA cap methyltransferase 2;	A0A5J5B9D5_9ASTE RecName: Full=mRNA (guanine-N(7))-methyltransferase {ECO:0000256|ARBA:ARBA00011926}; EC=2.1.1.56 {ECO:0000256|ARBA:ARBA00011926};	--	GO:0005845,mRNA cap binding complex; GO:0005634,nucleus; GO:0004482,mRNA (guanine-N7-)-methyltransferase activity; GO:0003723,RNA binding; GO:0006370,7-methylguanosine mRNA capping; GO:0003674,molecular_function; GO:0003824,catalytic activity; GO:0008168,methyltransferase activity; GO:0008170,N-methyltransferase activity; GO:0008173,RNA methyltransferase activity; GO:0008174,mRNA methyltransferas…	mRNA capping enzyme	--	--	--
Cluster-10165.61	1465	K00565 mRNA (guanine-N7-)-methyltransferase [EC:2.1.1.56] | (RefSeq) mRNA cap guanine-N7 methyltransferase 2 isoform X1 (A)	ko03015: mRNA surveillance pathway	hypothetical protein F0562_025901 [Nyssa sinensis]	MCES2_ARATH RecName: Full=mRNA cap guanine-N7 methyltransferase 2; EC=2.1.1.56; AltName: Full=mRNA (guanine-N(7))-methyltransferase 2; AltName: Full=mRNA cap methyltransferase 2;	A0A5J5B9D5_9ASTE RecName: Full=mRNA (guanine-N(7))-methyltransferase {ECO:0000256|ARBA:ARBA00011926}; EC=2.1.1.56 {ECO:0000256|ARBA:ARBA00011926};	--	GO:0005845,mRNA cap binding complex; GO:0005634,nucleus; GO:0004482,mRNA (guanine-N7-)-methyltransferase activity; GO:0003723,RNA binding; GO:0006370,7-methylguanosine mRNA capping; GO:0003674,molecular_function; GO:0003824,catalytic activity; GO:0008168,methyltransferase activity; GO:0008170,N-methyltransferase activity; GO:0008173,RNA methyltransferase activity; GO:0008174,mRNA methyltransferas…	mRNA capping enzyme	--	--	--
Cluster-10165.62	2136	K00565 mRNA (guanine-N7-)-methyltransferase [EC:2.1.1.56] | (RefSeq) mRNA cap guanine-N7 methyltransferase 2 isoform X1 (A)	ko03015: mRNA surveillance pathway	mRNA cap guanine-N7 methyltransferase 2 [Morella rubra]	MCES2_ARATH RecName: Full=mRNA cap guanine-N7 methyltransferase 2; EC=2.1.1.56; AltName: Full=mRNA (guanine-N(7))-methyltransferase 2; AltName: Full=mRNA cap methyltransferase 2;	A0A6A1WIZ5_9ROSI RecName: Full=mRNA (guanine-N(7))-methyltransferase {ECO:0000256|ARBA:ARBA00011926}; EC=2.1.1.56 {ECO:0000256|ARBA:ARBA00011926};	--	GO:0005845,mRNA cap binding complex; GO:0005634,nucleus; GO:0004482,mRNA (guanine-N7-)-methyltransferase activity; GO:0003723,RNA binding; GO:0006370,7-methylguanosine mRNA capping; GO:0003674,molecular_function; GO:0003824,catalytic activity; GO:0008168,methyltransferase activity; GO:0008170,N-methyltransferase activity; GO:0008173,RNA methyltransferase activity; GO:0008174,mRNA methyltransferas…	--	--	--	--
Cluster-10165.63	804	--	--	uncharacterized protein LOC115699905 [Cannabis sativa]	--	A0A2P5BUX2_PARAD SubName: Full=Uncharacterized protein {ECO:0000313|EMBL:PON52587.1};	--	--	--	--	--	--
Cluster-10165.64	449	K12878 THO complex subunit 1 | (RefSeq) THO complex subunit 1 isoform X1 (A)	ko03013: Nucleocytoplasmic transport; ko03040: Spliceosome	uncharacterized protein LOC115699905 [Cannabis sativa]	--	A0A2P5BUX2_PARAD SubName: Full=Uncharacterized protein {ECO:0000313|EMBL:PON52587.1};	--	--	--	--	--	--
Cluster-10165.65	804	--	--	uncharacterized protein LOC115699905 [Cannabis sativa]	--	A0A2P5BUX2_PARAD SubName: Full=Uncharacterized protein {ECO:0000313|EMBL:PON52587.1};	--	--	--	--	--	--
Cluster-10165.66	478	K12878 THO complex subunit 1 | (RefSeq) THO complex subunit 1 isoform X1 (A)	ko03013: Nucleocytoplasmic transport; ko03040: Spliceosome	uncharacterized protein LOC115699905 [Cannabis sativa]	--	A0A2P5BUX2_PARAD SubName: Full=Uncharacterized protein {ECO:0000313|EMBL:PON52587.1};	--	--	--	--	--	--
Cluster-10165.67	804	K12878 THO complex subunit 1 | (RefSeq) THO complex subunit 1 isoform X1 (A)	ko03013: Nucleocytoplasmic transport; ko03040: Spliceosome	uncharacterized protein LOC115699905 [Cannabis sativa]	--	A0A2P5BUX2_PARAD SubName: Full=Uncharacterized protein {ECO:0000313|EMBL:PON52587.1};	--	--	--	--	--	--
Cluster-10165.68	665	--	--	--	--	--	--	--	--	--	--	--
Cluster-10165.69	3759	K16302 metal transporter CNNM | (RefSeq) DUF21 domain-containing protein At2g14520-like (A)	--	hypothetical protein Leryth_006664 [Lithospermum erythrorhizon]	Y2452_ARATH RecName: Full=DUF21 domain-containing protein At2g14520; AltName: Full=CBS domain-containing protein CBSDUF3;	A0A5B7C4C3_DAVIN RecName: Full=CNNM transmembrane domain-containing protein {ECO:0000259|PROSITE:PS51846};	Predicted membrane protein, contains two CBS domains	GO:0016021,integral component of membrane; GO:0043231,intracellular membrane-bounded organelle; GO:0010960,magnesium ion homeostasis; GO:0008150,biological_process; GO:0042592,homeostatic process; GO:0048878,chemical homeostasis; GO:0050801,ion homeostasis; GO:0055065,metal ion homeostasis; GO:0055080,cation homeostasis; GO:0065007,biological regulation; GO:0065008,regulation of biological qualit…	--	--	--	--
Cluster-10165.7	523	K11824 AP-2 complex subunit alpha | (RefSeq) AP-2 complex subunit alpha-2-like (A)	ko04144: Endocytosis	Transposon TX1 uncharacterized 149 kDa protein [Vitis vinifera]	--	A0A803QEA6_CANSA RecName: Full=Reverse transcriptase domain-containing protein {ECO:0000259|PROSITE:PS50878};	FOG: Reverse transcriptase	GO:0003824,catalytic activity; GO:0003674,molecular_function	--	--	--	--
Cluster-10165.70	514	--	--	Transposon TX1 uncharacterized 149 kDa protein [Vitis vinifera]	--	A0A438GYX0_VITVI SubName: Full=Transposon TX1 uncharacterized 149 kDa protein {ECO:0000313|EMBL:RVW77442.1};	--	GO:0003677,DNA binding; GO:0004519,endonuclease activity; GO:0006281,DNA repair; GO:0003674,molecular_function; GO:0003676,nucleic acid binding; GO:0005488,binding; GO:0097159,organic cyclic compound binding; GO:1901363,heterocyclic compound binding; GO:0003824,catalytic activity; GO:0004518,nuclease activity; GO:0016787,hydrolase activity; GO:0016788,hydrolase activity, acting on ester bonds; GO…	--	--	--	--
Cluster-10165.8	973	K10896 fanconi anemia group M protein | (RefSeq) DEAD-box ATP-dependent RNA helicase FANCM isoform X1 (A)	--	uncharacterized protein LOC114265085 [Camellia sinensis]	--	A0A438C911_VITVI SubName: Full=Structural maintenance of chromosomes protein 3 {ECO:0000313|EMBL:RVW19678.1}; Flags: Fragment;	FOG: Reverse transcriptase	GO:0005694,chromosome; GO:0005524,ATP binding; GO:0051276,chromosome organization; GO:0000166,nucleotide binding; GO:0003674,molecular_function; GO:0005488,binding; GO:0017076,purine nucleotide binding; GO:0030554,adenyl nucleotide binding; GO:0032553,ribonucleotide binding; GO:0032555,purine ribonucleotide binding; GO:0032559,adenyl ribonucleotide binding; GO:0035639,purine ribonucleoside tripho…	--	--	--	--
Cluster-10165.9	347	K13449 pathogenesis-related protein 1 | (RefSeq) uncharacterized protein LOC126622650 (A)	ko04016: MAPK signaling pathway - plant; ko04075: Plant hormone signal transduction; ko04626: Plant-pathogen interaction	hypothetical protein CK203_115113 [Vitis vinifera]	--	A0A438C9Y3_VITVI RecName: Full=Reverse transcriptase domain-containing protein {ECO:0000259|PROSITE:PS50878};	FOG: Reverse transcriptase	--	Reverse transcriptase (RNA-dependent DNA polymerase)	--	--	--
Cluster-10166.0	744	--	--	--	--	--	Apoptosis inhibitor 5/fibroblast growth factor 2-interacting factor 2, and related proteins	--	Apoptosis inhibitory protein 5 (API5)	--	--	--
Cluster-10167.0	1167	K01312 trypsin [EC:3.4.21.4] | (RefSeq) hypothetical protein (A)	--	predicted protein [Hordeum vulgare subsp. vulgare]	GIP3_PHYIN RecName: Full=Glucanase inhibitor protein 3 {ECO:0000303|PubMed:18624645}; Flags: Precursor;	A0A7S2K8U1_9STRA SubName: Full=Hypothetical protein {ECO:0000313|EMBL:CAD9569683.1};	Trypsin	GO:0005576,extracellular region; GO:0004252,serine-type endopeptidase activity; GO:0006508,proteolysis; GO:0003674,molecular_function; GO:0003824,catalytic activity; GO:0004175,endopeptidase activity; GO:0008233,peptidase activity; GO:0008236,serine-type peptidase activity; GO:0016787,hydrolase activity; GO:0017171,serine hydrolase activity; GO:0140096,catalytic activity, acting on a protein; GO:…	Trypsin	--	--	--
Cluster-10168.0	665	--	--	--	--	--	--	--	--	--	--	--
Cluster-10169.0	553	--	--	--	--	--	--	--	--	--	--	--
Cluster-1017.0	513	K12822 RNA-binding protein 25 | (RefSeq) RNA-binding protein 25-like isoform X1 (A)	ko03040: Spliceosome	--	--	--	U1 snRNP complex, subunit SNU71 and related PWI-motif proteins	--	RNA recognition motif. (a.k.a. RRM, RBD, or RNP domain)	--	--	--
Cluster-10170.0	762	K20291 conserved oligomeric Golgi complex subunit 4 | (RefSeq) conserved oligomeric Golgi complex subunit 4 (A)	--	hypothetical protein BHE74_00045813 [Ensete ventricosum]	COG4_ARATH RecName: Full=Conserved oligomeric Golgi complex subunit 4 {ECO:0000303|PubMed:27448097}; Short=COG complex subunit 4 {ECO:0000303|PubMed:27448097}; AltName: Full=Component of oligomeric Golgi complex 4 {ECO:0000303|PubMed:27448097};	A0A426Z8C0_ENSVE SubName: Full=Uncharacterized protein {ECO:0000313|EMBL:RRT60201.1};	Golgi transport complex COD1 protein	GO:0000139,Golgi membrane; GO:0015031,protein transport; GO:0006810,transport; GO:0008104,protein localization; GO:0008150,biological_process; GO:0009987,cellular process; GO:0033036,macromolecule localization; GO:0045184,establishment of protein localization; GO:0051179,localization; GO:0051234,establishment of localization; GO:0051641,cellular localization; GO:0070727,cellular macromolecule loc…	Exocyst complex component Sec10	--	--	--
Cluster-10171.0	371	--	--	--	--	--	--	--	--	--	--	--
Cluster-10172.0	423	--	--	--	--	--	--	--	--	--	--	--
Cluster-10173.0	374	--	--	--	--	--	--	--	--	--	--	--
Cluster-10174.0	426	--	--	--	--	--	--	--	--	--	--	--
Cluster-10175.0	772	--	--	--	--	--	--	--	--	--	--	--
Cluster-10176.0	540	--	--	--	--	--	--	--	--	--	--	--
Cluster-10177.0	597	--	--	--	--	--	--	--	--	--	--	--
Cluster-10178.0	505	--	--	--	--	--	--	--	--	--	--	--
Cluster-10179.0	323	--	--	--	--	--	--	--	--	--	--	--
Cluster-1018.0	515	--	--	--	--	--	Proteoglycan	--	Cadherin-like	--	--	--
Cluster-10180.0	1050	--	--	--	--	A0A8B8PNW0_9MYRT SubName: Full=disco-interacting protein 2-like {ECO:0000313|RefSeq:XP_030536434.1};	Predicted AMP-binding protein	GO:0005548,phospholipid transporter activity; GO:0003674,molecular_function; GO:0005215,transporter activity; GO:0005319,lipid transporter activity	--	--	--	--
Cluster-10181.0	450	--	--	--	--	--	--	--	--	--	--	--
Cluster-10182.0	385	--	--	--	--	--	--	--	--	--	--	--
Cluster-10183.0	525	--	--	--	--	--	--	--	--	--	--	--
Cluster-10184.0	396	--	--	--	--	--	--	--	--	--	--	--
Cluster-10185.0	1269	K23870 putative pectin methyltransferase [EC:2.1.1.-] | (RefSeq) probable methyltransferase PMT5 isoform X1 (A)	--	--	--	--	Syntrophins (type beta)	--	PH domain	--	--	--
Cluster-10186.0	370	--	--	--	--	--	--	--	--	--	--	--
Cluster-10187.0	410	--	--	--	--	--	--	--	--	--	--	--
Cluster-10188.0	502	--	--	--	--	--	--	--	--	--	--	--
Cluster-10189.0	642	--	--	--	--	--	--	--	--	--	--	--
Cluster-1019.0	640	--	--	--	--	A0A5A8DB39_CAFRO SubName: Full=Uncharacterized protein {ECO:0000313|EMBL:KAA0161500.1};	Predicted N6-DNA-methyltransferase	GO:0008168,methyltransferase activity; GO:0003676,nucleic acid binding; GO:0043414,macromolecule methylation; GO:0006807,nitrogen compound metabolic process; GO:0044238,primary metabolic process; GO:0003674,molecular_function; GO:0003824,catalytic activity; GO:0016740,transferase activity; GO:0016741,transferase activity, transferring one-carbon groups; GO:0005488,binding; GO:0097159,organic cycl…	--	--	--	--
Cluster-10190.0	474	--	--	--	--	--	--	--	--	--	--	--
Cluster-10191.0	1313	--	--	--	--	A0A8B8PRV5_9MYRT SubName: Full=potassium voltage-gated channel protein Shaker-like {ECO:0000313|RefSeq:XP_030537057.1};	--	GO:0008076,voltage-gated potassium channel complex; GO:0005249,voltage-gated potassium channel activity; GO:0051260,protein homooligomerization; GO:0034765,regulation of ion transmembrane transport; GO:0003674,molecular_function; GO:0005215,transporter activity; GO:0005216,ion channel activity; GO:0005244,voltage-gated ion channel activity; GO:0005261,cation channel activity; GO:0005267,potassium…	Super-infection exclusion protein B	--	--	--
Cluster-10192.0	1433	K17499 protein phosphatase 1G [EC:3.1.3.16] | (RefSeq) uncharacterized protein LOC100272962 (A)	--	hypothetical protein BT93_L4916 [Corymbia citriodora subsp. variegata]	P2C60_ARATH RecName: Full=Probable protein phosphatase 2C 60; Short=AtPP2C60; EC=3.1.3.16;	A0A1D1XES1_9ARAE RecName: Full=Protein-serine/threonine phosphatase {ECO:0000256|ARBA:ARBA00013081}; EC=3.1.3.16 {ECO:0000256|ARBA:ARBA00013081};	Serine/threonine protein phosphatase	GO:0005886,plasma membrane; GO:0046872,metal ion binding; GO:0017018,myosin phosphatase activity; GO:0006470,protein dephosphorylation; GO:0003674,molecular_function; GO:0005488,binding; GO:0043167,ion binding; GO:0043169,cation binding; GO:0003824,catalytic activity; GO:0004721,phosphoprotein phosphatase activity; GO:0004722,protein serine/threonine phosphatase activity; GO:0016787,hydrolase act…	Protein phosphatase 2C	--	--	--
Cluster-10193.0	491	--	--	--	--	--	--	--	--	--	--	--
Cluster-10194.0	328	--	--	--	--	--	--	--	--	--	--	--
Cluster-10195.0	708	--	--	--	--	--	--	--	--	--	--	--
Cluster-10196.0	357	--	--	--	--	--	--	--	--	--	--	--
Cluster-10197.0	570	--	--	--	--	--	--	--	--	--	--	--
Cluster-10198.0	533	K12835 ATP-dependent RNA helicase DDX42 [EC:3.6.4.13] | (RefSeq) DEAD-box ATP-dependent RNA helicase 24 isoform X1 (A)	ko03040: Spliceosome	ZaWRKY41 [Zanthoxylum armatum]	WRK43_ARATH RecName: Full=Probable WRKY transcription factor 43; AltName: Full=WRKY DNA-binding protein 43;	A0A8F1NNI3_9ROSI SubName: Full=ZaWRKY41 {ECO:0000313|EMBL:QWQ79162.1};	--	GO:0005634,nucleus; GO:0003700,DNA-binding transcription factor activity; GO:0043565,sequence-specific DNA binding; GO:0003674,molecular_function; GO:0140110,transcription regulator activity; GO:0003676,nucleic acid binding; GO:0003677,DNA binding; GO:0005488,binding; GO:0097159,organic cyclic compound binding; GO:1901363,heterocyclic compound binding; GO:0005575,cellular_component; GO:0005622,in…	WRKY DNA -binding domain	WRKY	TF	WRKY
Cluster-10199.0	704	--	--	--	--	--	--	--	--	--	--	--
Cluster-102.0	789	--	--	--	--	--	--	--	--	--	--	--
Cluster-1020.0	504	K07893 Ras-related protein Rab-6A | (RefSeq) ras-domain-containing protein (A)	--	hypothetical protein [Adiantum nelumboides]	RAH1D_ARATH RecName: Full=Ras-related protein RABH1d; Short=AtRABH1d;	A0A1D1YDR4_9ARAE SubName: Full=Ras-related protein Rab-6A {ECO:0000313|EMBL:JAT52785.1};	GTPase Rab6/YPT6/Ryh1, small G protein superfamily	GO:0005829,cytosol; GO:0005794,Golgi apparatus; GO:0000139,Golgi membrane; GO:0005739,mitochondrion; GO:0005773,vacuole; GO:0005525,GTP binding; GO:0003924,GTPase activity; GO:0006891,intra-Golgi vesicle-mediated transport; GO:0006886,intracellular protein transport; GO:0042147,retrograde transport, endosome to Golgi; GO:0006890,retrograde vesicle-mediated transport, Golgi to endoplasmic reticulu…	Ras family	--	--	--
Cluster-10200.0	465	--	--	--	--	--	--	--	--	--	--	--
Cluster-10201.0	736	K10895 fanconi anemia group I protein | (RefSeq) Fanconi anemia group I protein isoform X1 (A)	--	isoform 4 of fanconi anemia group i protein like [Quercus suber]	--	F6H6X9_VITVI SubName: Full=Uncharacterized protein {ECO:0000313|EMBL:CCB48029.1};	Uncharacterized conserved protein	GO:0070182,DNA polymerase binding; GO:0006281,DNA repair; GO:0003674,molecular_function; GO:0005488,binding; GO:0005515,protein binding; GO:0019899,enzyme binding; GO:0006139,nucleobase-containing compound metabolic process; GO:0006259,DNA metabolic process; GO:0006725,cellular aromatic compound metabolic process; GO:0006807,nitrogen compound metabolic process; GO:0006950,response to stress; GO:0…	FANCI solenoid 2	--	--	--
Cluster-10202.0	295	--	--	--	--	--	--	--	--	--	--	--
Cluster-10203.0	669	--	--	--	--	--	--	--	--	--	--	--
Cluster-10204.0	472	--	--	--	--	--	--	--	--	--	--	--
Cluster-10205.0	553	--	--	--	--	--	--	--	--	--	--	--
Cluster-10206.0	719	--	--	--	--	--	--	--	--	--	--	--
Cluster-10207.0	488	K19613 leucine-rich repeat protein SHOC2 | (RefSeq) receptor like protein 30-like (A)	--	receptor-like protein 43 [Ziziphus jujuba var. spinosa]	RLP43_ARATH RecName: Full=Receptor-like protein 43 {ECO:0000303|PubMed:18434605}; Short=AtRLP43 {ECO:0000303|PubMed:18434605}; Flags: Precursor;	A0A6P4AP72_ZIZJJ SubName: Full=receptor-like protein 20 {ECO:0000313|RefSeq:XP_015887986.1};	FOG: Leucine rich repeat	GO:0016021,integral component of membrane; GO:0005886,plasma membrane; GO:0005575,cellular_component; GO:0016020,membrane; GO:0031224,intrinsic component of membrane; GO:0110165,cellular anatomical entity; GO:0071944,cell periphery	Leucine Rich repeats (2 copies)	--	--	--
Cluster-10208.0	370	--	--	--	--	--	--	--	--	--	--	--
Cluster-10209.0	464	--	--	--	--	--	--	--	--	--	--	--
Cluster-1021.0	465	--	--	--	--	--	--	--	--	--	--	--
Cluster-10210.0	401	--	--	--	--	--	--	--	--	--	--	--
Cluster-10211.0	587	--	--	--	--	A0A7R9Z8D2_9STRA SubName: Full=Hypothetical protein {ECO:0000313|EMBL:CAD8312471.1};	--	GO:0016021,integral component of membrane; GO:0005575,cellular_component; GO:0016020,membrane; GO:0031224,intrinsic component of membrane; GO:0110165,cellular anatomical entity	Protein of unknown function (DUF3105)	--	--	--
Cluster-10212.0	467	K00422 polyphenol oxidase [EC:1.10.3.1] | (RefSeq) polyphenol oxidase, chloroplastic-like (A)	ko00350: Tyrosine metabolism; ko00950: Isoquinoline alkaloid biosynthesis; ko01100: Metabolic pathways; ko01110: Biosynthesis of secondary metabolites	tyrosinase-like protein orsc [Quercus suber]	--	--	--	--	Common central domain of tyrosinase	--	--	--
Cluster-10213.0	1248	--	--	--	--	--	Predicted phosphate acyltransferase, contains PlsC domain	--	--	--	--	--
Cluster-10214.0	718	K14649 transcription initiation factor TFIID subunit 8 | (RefSeq) transcription initiation factor TFIID subunit 8-like (A)	ko03022: Basal transcription factors	TBP-associated factor 8 [Actinidia rufa]	TAF8_ARATH RecName: Full=Transcription initiation factor TFIID subunit 8; AltName: Full=TBP-associated factor 8; Short=AtTAF8;	A0A7J0E0Z2_9ERIC RecName: Full=Transcription initiation factor TFIID subunit 8 {ECO:0000256|ARBA:ARBA00017307};	TBP-associated transcription factor Prodos	GO:0005669,transcription factor TFIID complex; GO:0046982,protein heterodimerization activity; GO:0003674,molecular_function; GO:0005488,binding; GO:0005515,protein binding; GO:0046983,protein dimerization activity; GO:0000428,DNA-directed RNA polymerase complex; GO:0005575,cellular_component; GO:0005622,intracellular anatomical structure; GO:0005634,nucleus; GO:0005654,nucleoplasm; GO:0005667,tr…	Transcription factor TFIID complex subunit 8 C-term	--	--	--
Cluster-10215.0	1219	K11593 eukaryotic translation initiation factor 2C | (RefSeq) protein argonaute 1C (A)	--	Endoribonuclease Dicer like 4 [Apostasia shenzhenica]	DCL4_ARATH RecName: Full=Dicer-like protein 4; EC=3.1.26.-;	A0A8B8PNE2_9MYRT SubName: Full=endoribonuclease Dcr-1-like {ECO:0000313|RefSeq:XP_030536306.1};	dsRNA-specific nuclease Dicer and related ribonucleases	GO:0005737,cytoplasm; GO:0005829,cytosol; GO:0005634,nucleus; GO:0005524,ATP binding; GO:0004386,helicase activity; GO:0046872,metal ion binding; GO:0004525,ribonuclease III activity; GO:0003723,RNA binding; GO:0051607,defense response to virus; GO:0006353,DNA-templated transcription termination; GO:0010599,lsiRNA processing; GO:0010216,maintenance of DNA methylation; GO:0010492,maintenance of sh…	Ribonuclease III domain	--	--	--
Cluster-10216.0	1278	K00699 glucuronosyltransferase [EC:2.4.1.17] | (RefSeq) UDP-Glycosyltransferase/glycogen phosphorylase (A)	ko00040: Pentose and glucuronate interconversions; ko00053: Ascorbate and aldarate metabolism; ko00860: Porphyrin metabolism; ko01100: Metabolic pathways; ko01110: Biosynthesis of secondary metabolites; ko01240: Biosynthesis of cofactors	anthocyanidin 3-O-glucosyltransferase 7-like isoform X3 [Jatropha curcas]	UFOG_SOLME RecName: Full=Anthocyanidin 3-O-glucosyltransferase; EC=2.4.1.115; AltName: Full=Flavonol 3-O-glucosyltransferase; AltName: Full=UDP-glucose flavonoid 3-O-glucosyltransferase;	A0A7S1FCA1_NOCSC SubName: Full=Hypothetical protein {ECO:0000313|EMBL:CAD8859364.1};	UDP-glucuronosyl and UDP-glucosyl transferase	GO:0047213,anthocyanidin 3-O-glucosyltransferase activity; GO:0009718,anthocyanin-containing compound biosynthetic process; GO:0003674,molecular_function; GO:0003824,catalytic activity; GO:0008194,UDP-glycosyltransferase activity; GO:0016740,transferase activity; GO:0016757,glycosyltransferase activity; GO:0016758,hexosyltransferase activity; GO:0035251,UDP-glucosyltransferase activity; GO:004652…	UDP-glucoronosyl and UDP-glucosyl transferase	--	--	--
Cluster-10217.0	772	--	--	--	--	--	--	--	--	--	--	--
Cluster-10218.0	335	--	--	--	--	--	--	--	--	--	--	--
Cluster-10219.0	520	--	--	--	--	--	--	--	--	--	--	--
Cluster-1022.0	587	--	--	--	--	--	--	--	--	--	--	--
Cluster-10220.0	451	K19995 secretory carrier-associated membrane protein | (RefSeq) secretory carrier-associated membrane protein 3-like (A)	--	Secretory carrier-associated membrane protein 1 [Nymphaea thermarum]	SCAM3_ARATH RecName: Full=Secretory carrier-associated membrane protein 3; Short=AtSC3; Short=Secretory carrier membrane protein 3;	A0A166F1E9_DAUCS RecName: Full=Secretory carrier-associated membrane protein {ECO:0000256|RuleBase:RU363122}; Short=Secretory carrier membrane protein {ECO:0000256|RuleBase:RU363122};	Secretory carrier membrane protein	GO:0005768,endosome; GO:0005794,Golgi apparatus; GO:0016021,integral component of membrane; GO:0005634,nucleus; GO:0005886,plasma membrane; GO:0055038,recycling endosome membrane; GO:0005802,trans-Golgi network; GO:0032588,trans-Golgi network membrane; GO:0030658,transport vesicle membrane; GO:0015031,protein transport; GO:0006810,transport; GO:0008104,protein localization; GO:0008150,biological_…	--	--	--	--
Cluster-10221.0	1970	K04348 serine/threonine-protein phosphatase 2B catalytic subunit [EC:3.1.3.16] | (RefSeq) serine/threonine-protein phosphatase 2B catalytic subunit alpha isoform-like (A)	--	hypothetical protein [Adiantum nelumboides]	PP13_ARATH RecName: Full=Serine/threonine-protein phosphatase PP1 isozyme 3 {ECO:0000305}; EC=3.1.3.16 {ECO:0000269|PubMed:21222654}; AltName: Full=Type one protein phosphatase 3 {ECO:0000303|PubMed:17368080};	A0A8B8Q4X3_9MYRT RecName: Full=Serine/threonine-protein phosphatase {ECO:0000256|RuleBase:RU004273}; EC=3.1.3.16 {ECO:0000256|RuleBase:RU004273};	Serine-threonine phosphatase 2B, catalytic subunit	GO:0005737,cytoplasm; GO:0005730,nucleolus; GO:0005634,nucleus; GO:0000164,protein phosphatase type 1 complex; GO:0046872,metal ion binding; GO:0017018,myosin phosphatase activity; GO:0004722,protein serine/threonine phosphatase activity; GO:0006470,protein dephosphorylation; GO:0003674,molecular_function; GO:0005488,binding; GO:0043167,ion binding; GO:0043169,cation binding; GO:0003824,catalytic…	Calcineurin-like phosphoesterase	--	--	--
Cluster-10222.0	460	--	--	--	--	--	--	--	--	--	--	--
Cluster-10223.0	486	--	--	--	--	--	--	--	--	--	--	--
Cluster-10224.0	444	--	--	--	--	--	--	--	--	--	--	--
Cluster-10225.0	328	--	--	--	--	--	--	--	--	--	--	--
Cluster-10226.0	525	--	--	--	--	--	--	--	--	--	--	--
Cluster-10227.0	344	--	--	--	--	--	--	--	--	--	--	--
Cluster-10228.0	1743	K10357 myosin V | (RefSeq) myosin-5 (A)	ko04814: Motor proteins	--	--	A0A8B8P4N9_9MYRT SubName: Full=protein kinase C and casein kinase substrate in neurons 2 protein-like {ECO:0000313|RefSeq:XP_030529772.1};	Adaptor protein PACSIN	GO:0016301,kinase activity; GO:0016310,phosphorylation; GO:0003674,molecular_function; GO:0003824,catalytic activity; GO:0016740,transferase activity; GO:0016772,transferase activity, transferring phosphorus-containing groups; GO:0006793,phosphorus metabolic process; GO:0006796,phosphate-containing compound metabolic process; GO:0008150,biological_process; GO:0008152,metabolic process; GO:0009987…	Fes/CIP4, and EFC/F-BAR homology domain	--	--	--
Cluster-10229.0	1904	K06067 histone deacetylase 1/2 [EC:3.5.1.98] | (RefSeq) histone deacetylase 19-like (A)	ko03082: ATP-dependent chromatin remodeling; ko03083: Polycomb repressive complex	hypothetical protein KP509_03G095800 [Ceratopteris richardii]	HDAC1_ORYSJ RecName: Full=Histone deacetylase 1 {ECO:0000303|PubMed:12581311}; Short=OsHDAC1 {ECO:0000303|PubMed:12581311}; EC=3.5.1.98 {ECO:0000250|UniProtKB:O22446};	A0A8B8P9Q3_9MYRT RecName: Full=Histone deacetylase {ECO:0000256|ARBA:ARBA00012111}; EC=3.5.1.98 {ECO:0000256|ARBA:ARBA00012111};	Histone deacetylase complex, catalytic component RPD3	GO:0005634,nucleus; GO:0004407,histone deacetylase activity; GO:0008270,zinc ion binding; GO:0006325,chromatin organization; GO:0016575,histone deacetylation; GO:0006357,regulation of transcription by RNA polymerase II; GO:0003674,molecular_function; GO:0003824,catalytic activity; GO:0016787,hydrolase activity; GO:0016810,hydrolase activity, acting on carbon-nitrogen (but not peptide) bonds; GO:0…	Histone deacetylase domain	--	--	--
Cluster-1023.0	342	--	--	--	--	--	--	--	--	--	--	--
Cluster-10230.0	327	K06943 nucleolar GTP-binding protein | (RefSeq) nucleolar GTP-binding protein 1 (A)	ko03008: Ribosome biogenesis in eukaryotes	nucleolar GTP-binding protein 1 [Brassica rapa]	NOG1_ARATH RecName: Full=Nucleolar GTP-binding protein 1;	A0A3P5YNK0_BRACM SubName: Full=(field mustard) hypothetical protein {ECO:0000313|EMBL:CAG7867827.1};	GTP-binding protein CRFG/NOG1 (ODN superfamily)	GO:0005730,nucleolus; GO:0005525,GTP binding; GO:0003924,GTPase activity; GO:0003729,mRNA binding; GO:0003723,RNA binding; GO:0042273,ribosomal large subunit biogenesis; GO:0000166,nucleotide binding; GO:0003674,molecular_function; GO:0005488,binding; GO:0017076,purine nucleotide binding; GO:0019001,guanyl nucleotide binding; GO:0032553,ribonucleotide binding; GO:0032555,purine ribonucleotide bin…	--	--	--	--
Cluster-10231.0	453	--	--	--	--	--	--	--	--	--	--	--
Cluster-10232.0	1274	--	--	--	--	--	--	--	--	--	--	--
Cluster-10233.0	518	--	--	--	--	--	--	--	--	--	--	--
Cluster-10234.0	833	--	--	--	--	--	--	--	--	--	--	--
Cluster-10235.0	294	--	--	--	--	--	--	--	--	--	--	--
Cluster-10236.0	305	--	--	--	--	--	--	--	--	--	--	--
Cluster-10237.0	333	--	--	--	--	--	--	--	--	--	--	--
Cluster-10238.0	516	--	--	--	--	--	--	--	--	--	--	--
Cluster-10239.0	521	--	--	--	--	--	--	--	--	--	--	--
Cluster-1024.0	523	--	--	protein RALF-like 4 [Malus domestica]	RLF4_ARATH RecName: Full=Protein RALF-like 4; Flags: Precursor;	A0A498IVG4_MALDO SubName: Full=Uncharacterized protein {ECO:0000313|EMBL:RXH86187.1};	--	GO:0048046,apoplast; GO:0005179,hormone activity; GO:0019722,calcium-mediated signaling; GO:0007267,cell-cell signaling; GO:0080092,regulation of pollen tube growth; GO:0003674,molecular_function; GO:0005102,signaling receptor binding; GO:0005488,binding; GO:0005515,protein binding; GO:0030545,signaling receptor regulator activity; GO:0030546,signaling receptor activator activity; GO:0048018,rece…	Rapid ALkalinization Factor (RALF)	--	--	--
Cluster-10240.0	579	--	--	--	--	--	--	--	--	--	--	--
Cluster-10241.0	449	--	--	--	--	--	--	--	--	--	--	--
Cluster-10242.0	410	--	--	--	--	--	--	--	--	--	--	--
Cluster-10242.1	837	--	--	--	--	--	--	--	--	--	--	--
Cluster-10242.2	1034	--	--	--	--	--	--	--	--	--	--	--
Cluster-10242.3	1012	--	--	--	--	--	--	--	--	--	--	--
Cluster-10242.4	675	--	--	--	--	--	--	--	--	--	--	--
Cluster-10242.5	1399	--	--	--	--	--	--	--	--	--	--	--
Cluster-10242.6	384	--	--	--	--	--	--	--	--	--	--	--
Cluster-10242.7	406	--	--	--	--	--	--	--	--	--	--	--
Cluster-10242.8	478	--	--	--	--	--	--	--	--	--	--	--
Cluster-10243.0	667	--	--	--	--	--	--	--	--	--	--	--
Cluster-10244.0	390	--	--	--	--	--	--	--	--	--	--	--
Cluster-10245.0	433	--	--	--	--	--	--	--	--	--	--	--
Cluster-10246.0	311	--	--	--	--	--	--	--	--	--	--	--
Cluster-10247.0	714	--	--	--	--	--	--	--	--	--	--	--
Cluster-10248.0	728	K04688 ribosomal protein S6 kinase beta [EC:2.7.11.1] | (RefSeq) hypothetical protein (A)	--	hypothetical protein BT93_L5276 [Corymbia citriodora subsp. variegata]	KPK2_ARATH RecName: Full=Serine/threonine-protein kinase AtPK2/AtPK19; EC=2.7.11.1; AltName: Full=Ribosomal-protein S6 kinase homolog 2;	A0A1D1XFA4_9ARAE SubName: Full=cAMP-dependent protein kinase type 1 {ECO:0000313|EMBL:JAT41100.1};	cAMP-dependent protein kinase catalytic subunit (PKA)	GO:0005737,cytoplasm; GO:0005634,nucleus; GO:0005524,ATP binding; GO:0016301,kinase activity; GO:0004672,protein kinase activity; GO:0106310,protein serine kinase activity; GO:0004674,protein serine/threonine kinase activity; GO:0071456,cellular response to hypoxia; GO:0018105,peptidyl-serine phosphorylation; GO:0045727,positive regulation of translation; GO:0006468,protein phosphorylation; GO:00…	Protein kinase domain	--	--	--
Cluster-10249.0	1045	--	--	--	--	--	--	--	--	--	--	--
Cluster-1025.0	802	--	--	--	--	--	--	--	--	--	--	--
Cluster-10250.0	1011	--	--	--	--	A0A6G0XTN5_9STRA RecName: Full=START domain-containing protein {ECO:0000259|PROSITE:PS50848};	START domain-containing proteins involved in steroidogenesis/phosphatidylcholine transfer	GO:0016021,integral component of membrane; GO:0008289,lipid binding; GO:0003674,molecular_function; GO:0005488,binding; GO:0005575,cellular_component; GO:0016020,membrane; GO:0031224,intrinsic component of membrane; GO:0110165,cellular anatomical entity	START domain	--	--	--
Cluster-10251.0	364	--	--	hypothetical protein Ccrd_026488 [Cynara cardunculus var. scolymus]	--	A0A118H795_CYNCS SubName: Full=Uncharacterized protein {ECO:0000313|EMBL:KVG33796.1};	--	GO:1900150,regulation of defense response to fungus; GO:0002831,regulation of response to biotic stimulus; GO:0006950,response to stress; GO:0006952,defense response; GO:0008150,biological_process; GO:0009605,response to external stimulus; GO:0009607,response to biotic stimulus; GO:0009620,response to fungus; GO:0031347,regulation of defense response; GO:0032101,regulation of response to external…	--	--	--	--
Cluster-10252.0	2560	K07020 uncharacterized protein | (RefSeq) KAT8 regulatory NSL complex subunit 3 (A)	--	Hypothetical predicted protein [Olea europaea subsp. europaea]	--	--	Predicted alpha/beta hydrolase	--	Alpha/beta hydrolase domain	--	--	--
Cluster-10253.0	384	--	--	--	--	--	--	--	--	--	--	--
Cluster-10254.0	790	K09578 peptidyl-prolyl cis-trans isomerase NIMA-interacting 1 [EC:5.2.1.8] | (RefSeq) Peptidyl-prolyl cis-trans isomerase pin1 (A)	ko03250: Viral life cycle - HIV-1	peptidyl-prolyl cis-trans isomerase Pin1 [Ricinus communis]	PIN1_ARATH RecName: Full=Peptidyl-prolyl cis-trans isomerase Pin1; Short=PPIase Pin1; EC=5.2.1.8; AltName: Full=PIN1At; AltName: Full=Rotamase Pin1;	A0A7S1C4L9_9STRA RecName: Full=Peptidyl-prolyl cis-trans isomerase {ECO:0000256|RuleBase:RU363014}; EC=5.2.1.8 {ECO:0000256|RuleBase:RU363014};	Peptidyl-prolyl cis-trans isomerase	GO:0005829,cytosol; GO:0005783,endoplasmic reticulum; GO:0005739,mitochondrion; GO:0005634,nucleus; GO:0009506,plasmodesma; GO:0003755,peptidyl-prolyl cis-trans isomerase activity; GO:0009630,gravitropism; GO:0051726,regulation of cell cycle; GO:0009909,regulation of flower development; GO:0032880,regulation of protein localization; GO:0003674,molecular_function; GO:0003824,catalytic activity; GO…	PPIC-type PPIASE domain	--	--	--
Cluster-10255.0	255	K15430 tRNA (guanine10-N2)-methyltransferase [EC:2.1.1.214] | (RefSeq) tRNA (guanine(10)-N2)-methyltransferase homolog (A)	--	hypothetical protein L6452_27669 [Arctium lappa]	--	A0A5J5WRY3_GOSBA SubName: Full=Uncharacterized protein {ECO:0000313|EMBL:KAB2095130.1};	Putative RNA methylase	--	--	--	--	--
Cluster-10256.0	655	--	--	--	--	--	--	--	--	--	--	--
Cluster-10257.0	346	K20772 1-aminocyclopropane-1-carboxylate synthase 1/2/6 [EC:4.4.1.14] | (RefSeq) 1-aminocyclopropane-1-carboxylate synthase-like (A)	ko00270: Cysteine and methionine metabolism; ko01100: Metabolic pathways; ko01110: Biosynthesis of secondary metabolites; ko04016: MAPK signaling pathway - plant	--	--	--	--	--	--	--	--	--
Cluster-10258.0	284	--	--	--	--	--	--	--	--	--	--	--
Cluster-10259.0	542	--	--	--	--	A0A8B8NW83_9MYRT RecName: Full=MAP kinase-activating death domain protein {ECO:0000256|ARBA:ARBA00017868};	MAPK-activating protein DENN	GO:0005737,cytoplasm; GO:0005886,plasma membrane; GO:0016301,kinase activity; GO:0016310,phosphorylation; GO:0003674,molecular_function; GO:0003824,catalytic activity; GO:0016740,transferase activity; GO:0016772,transferase activity, transferring phosphorus-containing groups; GO:0006793,phosphorus metabolic process; GO:0006796,phosphate-containing compound metabolic process; GO:0008150,biological…	--	--	--	--
Cluster-1026.0	1521	--	--	--	--	--	--	--	--	--	--	--
Cluster-10260.0	565	--	--	--	--	--	--	--	--	--	--	--
Cluster-10261.0	421	--	--	hypothetical protein M9H77_19442 [Catharanthus roseus]	--	A0A5B6ZH69_DAVIN RecName: Full=Smr domain-containing protein {ECO:0000259|PROSITE:PS50828}; Flags: Fragment;	--	--	--	--	--	--
Cluster-10262.0	312	K01369 legumain [EC:3.4.22.34] | (RefSeq) vacuolar-processing enzyme alpha-isozyme-like (A)	--	hypothetical protein TorRG33x02_191130, partial [Trema orientale]	--	A0A2P5EHY7_TREOI SubName: Full=Uncharacterized protein {ECO:0000313|EMBL:PON85139.1}; Flags: Fragment;	FOG: Reverse transcriptase	--	--	--	--	--
Cluster-10263.0	745	--	--	--	--	A0A1D1YWR9_9ARAE SubName: Full=Cuticle protein 19 {ECO:0000313|EMBL:JAT59085.1}; Flags: Fragment;	--	GO:0005198,structural molecule activity; GO:0003674,molecular_function	Insect cuticle protein	--	--	--
Cluster-10264.0	576	K02335 DNA polymerase I [EC:2.7.7.7] | (RefSeq) DNA polymerase I A, chloroplastic/mitochondrial isoform X1 (A)	ko03030: DNA replication; ko03410: Base excision repair; ko03420: Nucleotide excision repair; ko03440: Homologous recombination	hypothetical protein K1719_035834 [Acacia pycnantha]	POLIB_ORYSJ RecName: Full=DNA polymerase I B, mitochondrial; EC=2.7.7.7; AltName: Full=DNA polymerase PolI-like B; Short=OsPolI-like B; AltName: Full=DNA polymerase gamma 2; Flags: Precursor;	A0A392R195_9FABA SubName: Full=DNA polymerase {ECO:0000313|EMBL:MCI29874.1}; Flags: Fragment;	DNA polymerase theta/eta, DEAD-box superfamily	GO:0005739,mitochondrion; GO:0008408,3'-5' exonuclease activity; GO:0003677,DNA binding; GO:0003887,DNA-directed DNA polymerase activity; GO:0006261,DNA-templated DNA replication; GO:0006302,double-strand break repair; GO:0003674,molecular_function; GO:0003824,catalytic activity; GO:0004518,nuclease activity; GO:0004527,exonuclease activity; GO:0016787,hydrolase activity; GO:0016788,hydrolase act…	--	--	--	--
Cluster-10265.0	673	--	--	--	--	--	--	--	--	--	--	--
Cluster-10266.0	631	--	--	--	--	--	--	--	--	--	--	--
Cluster-10267.0	689	--	--	--	--	--	--	--	--	--	--	--
Cluster-10268.0	562	--	--	--	--	--	--	--	NADH-ubiquinone oxidoreductase B15 subunit (NDUFB4)	--	--	--
Cluster-10269.0	638	K20456 oxysterol-binding protein 1 | (RefSeq) oxysterol-binding protein-related protein 2A-like isoform X1 (A)	--	hypothetical protein GIB67_007183 [Kingdonia uniflora]	ORP2A_ARATH RecName: Full=Oxysterol-binding protein-related protein 2A; AltName: Full=OSBP-related protein 2A;	A0A7J7NEA4_9MAGN RecName: Full=PH domain-containing protein {ECO:0000259|PROSITE:PS50003};	Oxysterol-binding protein	GO:0005829,cytosol; GO:0043231,intracellular membrane-bounded organelle; GO:0016020,membrane; GO:0032934,sterol binding; GO:0015248,sterol transporter activity; GO:0003674,molecular_function; GO:0005488,binding; GO:0005496,steroid binding; GO:0008289,lipid binding; GO:0097159,organic cyclic compound binding; GO:0005215,transporter activity; GO:0005319,lipid transporter activity; GO:0005575,cellul…	Oxysterol-binding protein	--	--	--
Cluster-1027.0	249	K02971 small subunit ribosomal protein S21e | (RefSeq) 40S ribosomal protein S21-2 (A)	ko03010: Ribosome	hypothetical protein BT93_L0422 [Corymbia citriodora subsp. variegata]	RS21_CYAPA RecName: Full=40S ribosomal protein S21;	A0A1D1YEH7_9ARAE SubName: Full=40S ribosomal protein S21 {ECO:0000313|EMBL:JAT53039.1}; Flags: Fragment;	40S ribosomal protein S21	GO:0005840,ribosome; GO:0003735,structural constituent of ribosome; GO:0006412,translation; GO:0003674,molecular_function; GO:0005198,structural molecule activity; GO:0006518,peptide metabolic process; GO:0006807,nitrogen compound metabolic process; GO:0008150,biological_process; GO:0008152,metabolic process; GO:0009058,biosynthetic process; GO:0009059,macromolecule biosynthetic process; GO:00099…	--	--	--	--
Cluster-10270.0	749	--	--	--	--	--	--	--	--	--	--	--
Cluster-10271.0	518	--	--	--	--	--	--	--	--	--	--	--
Cluster-10272.0	383	--	--	--	--	--	--	--	--	--	--	--
Cluster-10273.0	981	--	--	--	--	A0A8B8PXQ3_9MYRT SubName: Full=soluble NSF attachment protein 29-like {ECO:0000313|RefSeq:XP_030539017.1};	SNAP-25 (synaptosome-associated protein) component of SNARE complex	GO:0015031,protein transport; GO:0006810,transport; GO:0008104,protein localization; GO:0008150,biological_process; GO:0009987,cellular process; GO:0033036,macromolecule localization; GO:0045184,establishment of protein localization; GO:0051179,localization; GO:0051234,establishment of localization; GO:0051641,cellular localization; GO:0070727,cellular macromolecule localization; GO:0071702,organ…	Snare region anchored in the vesicle membrane C-terminus	--	--	--
Cluster-10274.0	454	--	--	--	--	--	--	--	--	--	--	--
Cluster-10275.0	1025	K10704 ubiquitin-conjugating enzyme E2 variant | (RefSeq) UBC-like protein (A)	--	hypothetical protein LWI28_026621 [Acer negundo]	UEV1C_ARATH RecName: Full=Ubiquitin-conjugating enzyme E2 variant 1C; Short=Ubc enzyme variant 1C; AltName: Full=Protein MMS ZWEI HOMOLOG 3;	I0Z4M6_COCSC SubName: Full=UBC-like protein {ECO:0000313|EMBL:EIE25595.1};	Ubiquitin-conjugating enzyme E2	GO:0005829,cytosol; GO:0005783,endoplasmic reticulum; GO:0005634,nucleus; GO:0031372,UBC13-MMS2 complex; GO:1902916,positive regulation of protein polyubiquitination; GO:0006301,postreplication repair; GO:0070534,protein K63-linked ubiquitination; GO:0000209,protein polyubiquitination; GO:0006807,nitrogen compound metabolic process; GO:0008150,biological_process; GO:0008152,metabolic process; GO:…	Ubiquitin-conjugating enzyme	--	--	--
Cluster-10276.0	633	--	--	--	--	--	--	--	--	--	--	--
Cluster-10277.0	652	--	--	--	--	--	--	--	--	--	--	--
Cluster-10278.0	289	--	--	--	--	--	--	--	--	--	--	--
Cluster-10279.0	421	--	--	uncharacterized protein LOC113742515 [Coffea arabica]	--	A0A6P6XGR3_COFAR SubName: Full=uncharacterized protein LOC113742515 {ECO:0000313|RefSeq:XP_027126146.1};	--	--	--	--	--	--
Cluster-10279.1	457	--	--	uncharacterized protein LOC113742515 [Coffea arabica]	--	A0A6P6XGR3_COFAR SubName: Full=uncharacterized protein LOC113742515 {ECO:0000313|RefSeq:XP_027126146.1};	--	--	--	--	--	--
Cluster-1028.0	619	--	--	--	--	--	Animal-type fatty acid synthase and related proteins	--	Zinc-binding dehydrogenase	--	--	--
Cluster-10280.0	930	K02986 small subunit ribosomal protein S4 | (RefSeq) rps4, NitaMp135; ribosomal protein S4 (A)	ko03010: Ribosome	ribosomal protein S4, partial [Lonicera japonica]	RT04_ARATH RecName: Full=Ribosomal protein S4, mitochondrial;	A0A8K1XC51_LONJA SubName: Full=Ribosomal protein S4 {ECO:0000313|EMBL:UHJ18773.1};	--	GO:0005739,mitochondrion; GO:0015935,small ribosomal subunit; GO:0019843,rRNA binding; GO:0003735,structural constituent of ribosome; GO:0045903,positive regulation of translational fidelity; GO:0003674,molecular_function; GO:0003676,nucleic acid binding; GO:0003723,RNA binding; GO:0005488,binding; GO:0097159,organic cyclic compound binding; GO:1901363,heterocyclic compound binding; GO:0005198,st…	S4 domain	--	--	--
Cluster-10281.0	399	--	--	--	--	--	--	--	--	--	--	--
Cluster-10282.0	3195	--	--	--	--	--	WW domain-containing protein	--	WW domain	--	--	--
Cluster-10283.0	713	--	--	--	--	--	--	--	--	--	--	--
Cluster-10283.1	1969	K03294 basic amino acid/polyamine antiporter, APA family | (RefSeq) cationic amino acid transporter 1-like (A)	--	uncharacterized mitochondrial protein AtMg00810 [Rosa chinensis]	POLR1_ARATH RecName: Full=Retrovirus-related Pol polyprotein from transposon RE1; AltName: Full=Retro element 1 {ECO:0000303|PubMed:10689195}; Short=AtRE1 {ECO:0000303|PubMed:10689195}; Includes: RecName: Full=Protease RE1; EC=3.4.23.-; Includes: RecName: Full=Reverse transcriptase RE1; EC=2.7.7.49; Includes: RecName: Full=Endonuclease RE1;	A0A2P6RF98_ROSCH SubName: Full=Putative RNA-directed DNA polymerase {ECO:0000313|EMBL:PRQ45106.1}; EC=2.7.7.49 {ECO:0000313|EMBL:PRQ45106.1};	FOG: Transposon-encoded proteins with TYA, reverse transcriptase, integrase domains in various combinations	GO:0004190,aspartic-type endopeptidase activity; GO:0004519,endonuclease activity; GO:0046872,metal ion binding; GO:0003676,nucleic acid binding; GO:0003964,RNA-directed DNA polymerase activity; GO:0015074,DNA integration; GO:0006310,DNA recombination; GO:0006508,proteolysis; GO:0003674,molecular_function; GO:0003824,catalytic activity; GO:0004175,endopeptidase activity; GO:0008233,peptidase acti…	--	--	--	--
Cluster-10284.0	839	--	--	--	--	--	--	--	--	--	--	--
Cluster-10285.0	415	--	--	--	--	--	--	--	--	--	--	--
Cluster-10286.0	944	K01867 tryptophanyl-tRNA synthetase [EC:6.1.1.2] | (RefSeq) tryptophan--tRNA ligase, cytoplasmic-like (A)	ko00970: Aminoacyl-tRNA biosynthesis	coiled-coil domain-containing protein 94 homolog [Prunus yedoensis var. nudiflora]	--	A0A314V099_PRUYE RecName: Full=Splicing factor YJU2 {ECO:0000256|HAMAP-Rule:MF_03226};	Uncharacterized conserved protein	GO:0071006,U2-type catalytic step 1 spliceosome; GO:0046872,metal ion binding; GO:0000349,generation of catalytic spliceosome for first transesterification step; GO:0003674,molecular_function; GO:0005488,binding; GO:0043167,ion binding; GO:0043169,cation binding; GO:0000375,RNA splicing, via transesterification reactions; GO:0000377,RNA splicing, via transesterification reactions with bulged aden…	Saf4/Yju2 protein	--	--	--
Cluster-10287.0	355	--	--	--	--	--	FOG: Zn-finger	--	XRN-Two Binding Domain, XTBD	--	--	--
Cluster-10288.0	582	--	--	--	--	--	--	--	--	--	--	--
Cluster-10289.0	458	K02324 DNA polymerase epsilon subunit 1 [EC:2.7.7.7] | (RefSeq) LOW QUALITY PROTEIN: DNA polymerase epsilon catalytic subunit A-like (A)	ko03030: DNA replication; ko03410: Base excision repair; ko03420: Nucleotide excision repair	hypothetical protein CK203_088006 [Vitis vinifera]	--	A0A438ER87_VITVI SubName: Full=Uncharacterized protein {ECO:0000313|EMBL:RVW50233.1};	--	--	--	--	--	--
Cluster-1029.0	288	--	--	--	--	--	--	--	--	--	--	--
Cluster-10290.0	508	--	--	--	--	--	--	--	--	--	--	--
Cluster-10291.0	339	--	--	--	--	--	--	--	--	--	--	--
Cluster-10292.0	657	--	--	--	--	--	--	--	--	--	--	--
Cluster-10293.0	391	--	--	--	--	--	--	--	--	--	--	--
Cluster-10294.0	593	--	--	--	--	--	--	--	--	--	--	--
Cluster-10295.0	1562	K01931 protein neuralized [EC:2.3.2.27] | (RefSeq) uncharacterized protein LOC110095747 (A)	--	predicted protein [Hordeum vulgare subsp. vulgare]	LUL4_ARATH RecName: Full=Probable E3 ubiquitin-protein ligase LUL4; EC=2.3.2.27; AltName: Full=Probable RING-type E3 ubiquitin transferase LUL4 {ECO:0000305}; AltName: Full=Protein LOG2-LIKE UBIQUITIN LIGASE 4; AltName: Full=RING finger protein 208;	F2DKV7_HORVV SubName: Full=Predicted protein {ECO:0000313|EMBL:BAJ95728.1};	Notch signaling protein Neuralized, Nuez domain	GO:0046872,metal ion binding; GO:0061630,ubiquitin protein ligase activity; GO:0004842,ubiquitin-protein transferase activity; GO:0016567,protein ubiquitination; GO:0003674,molecular_function; GO:0005488,binding; GO:0043167,ion binding; GO:0043169,cation binding; GO:0003824,catalytic activity; GO:0016740,transferase activity; GO:0019787,ubiquitin-like protein transferase activity; GO:0061659,ubiq…	Neuralized	--	--	--
Cluster-10296.0	391	--	--	--	--	--	--	--	--	--	--	--
Cluster-10297.0	1199	K24028 salicylic acid 3-hydroxylase [EC:1.14.11.-] | (RefSeq) 2-oxoglutarate-dependent dioxygenase 19 (A)	--	hypothetical protein GBA52_026789 [Prunus armeniaca]	ODD19_ORYSJ RecName: Full=2-oxoglutarate-dependent dioxygenase 19 {ECO:0000303|PubMed:25728912}; EC=1.14.11.- {ECO:0000255|PROSITE-ProRule:PRU00805, ECO:0000269|PubMed:25728912}; AltName: Full=Melatonin 2-hydroxylase {ECO:0000303|PubMed:25728912};	A0A5B6Z0U5_DAVIN SubName: Full=Putative 2-oxoglutarate/Fe(II)-dependent dioxygenase {ECO:0000313|EMBL:MPA37591.1}; EC=1.14.11.- {ECO:0000313|EMBL:MPA37591.1}; Flags: Fragment;	Iron/ascorbate family oxidoreductases	GO:0005737,cytoplasm; GO:0051213,dioxygenase activity; GO:0031418,L-ascorbic acid binding; GO:0046872,metal ion binding; GO:0003674,molecular_function; GO:0003824,catalytic activity; GO:0016491,oxidoreductase activity; GO:0005488,binding; GO:0019842,vitamin binding; GO:0030246,carbohydrate binding; GO:0031406,carboxylic acid binding; GO:0036094,small molecule binding; GO:0043167,ion binding; GO:0…	2OG-Fe(II) oxygenase superfamily	--	--	--
Cluster-10298.0	519	--	--	--	--	--	--	--	--	--	--	--
Cluster-10299.0	488	K11982 E3 ubiquitin-protein ligase RNF115/126 [EC:2.3.2.27] | (RefSeq) E3 ubiquitin-protein ligase RING1-like (A)	--	--	--	--	Sonic hedgehog and related proteins	--	Hedgehog amino-terminal signalling domain	--	--	--
Cluster-103.0	968	K08776 puromycin-sensitive aminopeptidase [EC:3.4.11.14] | (RefSeq) aminopeptidase M1-like isoform X1 (A)	--	aminopeptidase M1-like isoform X2 [Hibiscus syriacus]	APM1D_ORYSJ RecName: Full=Aminopeptidase M1-D; EC=3.4.11.2; AltName: Full=Alpha-aminoacylpeptide hydrolase;	A0A6A5M0M8_LUPAL RecName: Full=Aminopeptidase {ECO:0000256|RuleBase:RU364040}; EC=3.4.11.- {ECO:0000256|RuleBase:RU364040};	Puromycin-sensitive aminopeptidase and related aminopeptidases	GO:0005737,cytoplasm; GO:0005783,endoplasmic reticulum; GO:0016020,membrane; GO:0070006,metalloaminopeptidase activity; GO:0042277,peptide binding; GO:0008270,zinc ion binding; GO:0043171,peptide catabolic process; GO:0006508,proteolysis; GO:0003674,molecular_function; GO:0003824,catalytic activity; GO:0004177,aminopeptidase activity; GO:0008233,peptidase activity; GO:0008235,metalloexopeptidase …	Peptidase family M1 domain	--	--	--
Cluster-1030.0	1013	K15115 solute carrier family 25 (mitochondrial folate transporter), member 32 | (RefSeq) nicotinamide adenine dinucleotide transporter 1, chloroplastic-like (A)	--	nicotinamide adenine dinucleotide transporter 1, chloroplastic-like [Macadamia integrifolia]	NDT2_ARATH RecName: Full=Nicotinamide adenine dinucleotide transporter 2, mitochondrial; Short=AtNDT2; AltName: Full=NAD(+) transporter 2;	A0A6I9RNT7_ELAGV SubName: Full=nicotinamide adenine dinucleotide transporter 1, chloroplastic {ECO:0000313|RefSeq:XP_010925998.1};	Mitochondrial carrier protein	GO:0016021,integral component of membrane; GO:0031966,mitochondrial membrane; GO:0015297,antiporter activity; GO:0051724,NAD transmembrane transporter activity; GO:0022857,transmembrane transporter activity; GO:0035352,NAD transmembrane transport; GO:0043132,NAD transport; GO:0055085,transmembrane transport; GO:0003674,molecular_function; GO:0005215,transporter activity; GO:0015291,secondary acti…	Mitochondrial carrier protein	--	--	--
Cluster-10300.0	332	--	--	--	--	--	--	--	--	--	--	--
Cluster-10301.0	681	--	--	--	--	--	--	--	--	--	--	--
Cluster-10302.0	398	K20224 importin-9 | (RefSeq) importin-9-like (A)	ko03013: Nucleocytoplasmic transport	uncharacterized protein LOC113713983 [Coffea arabica]	--	A0A6P6UV94_COFAR SubName: Full=uncharacterized protein LOC113713983 {ECO:0000313|RefSeq:XP_027093582.1};	FOG: Reverse transcriptase	--	--	--	--	--
Cluster-10303.0	528	--	--	--	--	--	--	--	--	--	--	--
Cluster-10304.0	404	--	--	--	--	--	--	--	--	--	--	--
Cluster-10305.0	444	--	--	--	--	--	--	--	--	--	--	--
Cluster-10306.0	363	K13459 disease resistance protein RPS2 | (RefSeq) putative disease resistance protein At4g10780 isoform X1 (A)	ko04626: Plant-pathogen interaction	TMV resistance protein N-like [Camellia sinensis]	ROQ1_NICBE RecName: Full=Disease resistance protein Roq1 {ECO:0000305}; AltName: Full=NAD(+) hydrolase RPV1; EC=3.2.2.6 {ECO:0000305|PubMed:31439792}; AltName: Full=Recognition of XopQ 1 protein {ECO:0000303|PubMed:28891100};	A0A5B7BRZ1_DAVIN RecName: Full=TIR domain-containing protein {ECO:0000259|PROSITE:PS50104};	--	GO:0043531,ADP binding; GO:0050135,NAD(P)+ nucleosidase activity; GO:0061809,NAD+ nucleotidase, cyclic ADP-ribose generating; GO:0006952,defense response; GO:0007165,signal transduction; GO:0000166,nucleotide binding; GO:0003674,molecular_function; GO:0005488,binding; GO:0017076,purine nucleotide binding; GO:0030554,adenyl nucleotide binding; GO:0032553,ribonucleotide binding; GO:0032555,purine r…	--	--	--	--
Cluster-10307.0	541	--	--	--	--	--	--	--	--	--	--	--
Cluster-10308.0	500	--	--	--	--	--	--	--	--	--	--	--
Cluster-10309.0	999	K13511 monolysocardiolipin acyltransferase [EC:2.3.1.-] | (RefSeq) N-acylphosphatidylethanolamine synthase isoform X1 (A)	ko00564: Glycerophospholipid metabolism	N-acylphosphatidylethanolamine synthase [Quercus lobata]	NAPES_ARATH RecName: Full=N-acylphosphatidylethanolamine synthase; Short=NAPE synthase; EC=2.3.1.-; AltName: Full=Lysoglycerophospholipid acyltransferase; AltName: Full=Monolysocardiolipin acyltransferase;	A0A7N2LAU9_QUELO RecName: Full=Tafazzin family protein {ECO:0000256|RuleBase:RU365062};	Phosphate acyltransferase	GO:0016021,integral component of membrane; GO:0005886,plasma membrane; GO:0016746,acyltransferase activity; GO:0071617,lysophospholipid acyltransferase activity; GO:0008374,O-acyltransferase activity; GO:0006650,glycerophospholipid metabolic process; GO:0008654,phospholipid biosynthetic process; GO:0003674,molecular_function; GO:0003824,catalytic activity; GO:0016740,transferase activity; GO:0016…	Acyltransferase	--	--	--
Cluster-1031.0	699	K12883 nuclear cap-binding protein subunit 2 | (RefSeq) hypothetical protein (A)	ko03013: Nucleocytoplasmic transport; ko03015: mRNA surveillance pathway; ko03040: Spliceosome	nuclear cap-binding protein subunit 2-like [Papaver somniferum]	NCBP2_ARATH RecName: Full=Nuclear cap-binding protein subunit 2; AltName: Full=20 kDa nuclear cap-binding protein; AltName: Full=NCBP 20 kDa subunit; Short=AtCBP20;	A0A061QUV6_9CHLO RecName: Full=Nuclear cap-binding protein subunit 2 {ECO:0000256|RuleBase:RU364036}; AltName: Full=20 kDa nuclear cap-binding protein {ECO:0000256|RuleBase:RU364036};	Nuclear cap-binding protein complex, subunit CBP20 (RRM superfamily)	GO:0005737,cytoplasm; GO:0005845,mRNA cap binding complex; GO:0005846,nuclear cap binding complex; GO:0005634,nucleus; GO:0000339,RNA cap binding; GO:1901527,abscisic acid-activated signaling pathway involved in stomatal movement; GO:0000380,alternative mRNA splicing, via spliceosome; GO:0051607,defense response to virus; GO:0035195,miRNA-mediated gene silencing; GO:0045292,mRNA cis splicing, via…	RNA recognition motif. (a.k.a. RRM, RBD, or RNP domain)	--	--	--
Cluster-10310.0	296	--	--	--	--	--	--	--	--	--	--	--
Cluster-10311.0	398	--	--	--	--	--	--	--	--	--	--	--
Cluster-10312.0	375	--	--	--	--	--	--	--	--	--	--	--
Cluster-10313.0	336	--	--	--	--	--	--	--	--	--	--	--
Cluster-10314.0	1849	K22262 WD repeat and FYVE domain-containing protein 3 | (RefSeq) protein SPIRRIG-like (A)	--	hypothetical protein M758_UG226300 [Ceratodon purpureus]	BCHA1_ARATH RecName: Full=Protein SPIRRIG {ECO:0000303|PubMed:19392685}; AltName: Full=BEACH domain-containing protein A1 {ECO:0000303|PubMed:25618824}; AltName: Full=BEACH-domain homolog A1 {ECO:0000305};	B8AJU7_ORYSI SubName: Full=Uncharacterized protein {ECO:0000313|EMBL:EEC76165.1};	Lysosomal trafficking regulator LYST and related BEACH and WD40 repeat proteins	GO:0005737,cytoplasm; GO:0000932,P-body; GO:0035619,root hair tip; GO:0071472,cellular response to salt stress; GO:0080001,mucilage extrusion from seed coat; GO:0009825,multidimensional cell growth; GO:0033962,P-body assembly; GO:1902892,positive regulation of root hair elongation; GO:1904580,regulation of intracellular mRNA localization; GO:1903335,regulation of vacuolar transport; GO:0010090,tr…	Beige/BEACH domain	--	--	--
Cluster-10315.0	354	--	--	--	--	--	--	--	--	--	--	--
Cluster-10316.0	502	--	--	--	--	--	--	--	--	--	--	--
Cluster-10317.0	573	--	--	--	--	--	--	--	--	--	--	--
Cluster-10318.0	597	--	--	--	--	--	--	--	--	--	--	--
Cluster-10319.0	1646	K14760 o-succinylbenzoate---CoA ligase [EC:6.2.1.26] | (RefSeq) 2-succinylbenzoate--CoA ligase, chloroplastic/peroxisomal isoform X1 (A)	ko00130: Ubiquinone and other terpenoid-quinone biosynthesis; ko01100: Metabolic pathways; ko01110: Biosynthesis of secondary metabolites; ko01240: Biosynthesis of cofactors	hypothetical protein [Papaver nudicaule]	--	A0A2G5EE85_AQUCA SubName: Full=Uncharacterized protein {ECO:0000313|EMBL:PIA54052.1};	--	--	FAR1 DNA-binding domain	--	--	--
Cluster-1032.0	407	--	--	--	--	--	--	--	PAPA-1-like conserved region	--	--	--
Cluster-10320.0	461	--	--	--	--	--	--	--	--	--	--	--
Cluster-10321.0	1161	K08237 hydroquinone glucosyltransferase [EC:2.4.1.218] | (RefSeq) hydroquinone glucosyltransferase-like (A)	--	hypothetical protein HYC85_016436 [Camellia sinensis]	HQGT_RAUSE RecName: Full=Hydroquinone glucosyltransferase; EC=2.4.1.218; AltName: Full=Arbutin synthase;	A0A7J7H3D3_CAMSI RecName: Full=Glycosyltransferase {ECO:0000256|RuleBase:RU362057}; EC=2.4.1.- {ECO:0000256|RuleBase:RU362057};	UDP-glucuronosyl and UDP-glucosyl transferase	GO:0050505,hydroquinone glucosyltransferase activity; GO:0003674,molecular_function; GO:0003824,catalytic activity; GO:0008194,UDP-glycosyltransferase activity; GO:0016740,transferase activity; GO:0016757,glycosyltransferase activity; GO:0016758,hexosyltransferase activity; GO:0035251,UDP-glucosyltransferase activity; GO:0046527,glucosyltransferase activity	UDP-glucoronosyl and UDP-glucosyl transferase	--	--	--
Cluster-10322.0	639	--	--	--	--	--	--	--	--	--	--	--
Cluster-10323.0	689	--	--	--	--	--	--	--	--	--	--	--
Cluster-10323.1	945	K15103 solute carrier family 25 (mitochondrial uncoupling protein), member 8/9 | (RefSeq) uncharacterized protein LOC127114242 isoform X1 (A)	--	hypothetical protein JRO89_XS01G0139700 [Xanthoceras sorbifolium]	--	A0A251S1L4_HELAN SubName: Full=Uncharacterized protein {ECO:0000313|EMBL:OTF91051.1};	--	--	--	--	--	--
Cluster-10324.0	417	--	--	--	--	--	--	--	--	--	--	--
Cluster-10324.1	2900	K23871 putative pectin methylesterase [EC:2.1.1.-] | (RefSeq) LOW QUALITY PROTEIN: probable pectin methylesterase CGR2 (A)	--	probable pectin methylesterase CGR2 [Populus alba]	CGR2_ARATH RecName: Full=Probable pectin methylesterase CGR2 {ECO:0000303|PubMed:25704846}; EC=2.1.1.- {ECO:0000305|PubMed:27208234}; AltName: Full=Cotton Golgi-related 2 {ECO:0000303|PubMed:25704846};	A0A835JXW8_9ROSI SubName: Full=Uncharacterized protein {ECO:0000313|EMBL:KAF9675760.1};	--	GO:0009535,chloroplast thylakoid membrane; GO:0005829,cytosol; GO:0005768,endosome; GO:0005794,Golgi apparatus; GO:0005797,Golgi medial cisterna; GO:0000139,Golgi membrane; GO:0016021,integral component of membrane; GO:0000325,plant-type vacuole; GO:0005886,plasma membrane; GO:0005802,trans-Golgi network; GO:0008168,methyltransferase activity; GO:0015976,carbon utilization; GO:0009965,leaf morpho…	Methyltransferase domain	--	--	--
Cluster-10324.2	1538	K23871 putative pectin methylesterase [EC:2.1.1.-] | (RefSeq) probable pectin methylesterase CGR3 (A)	--	hypothetical protein F0562_020822 [Nyssa sinensis]	CGR2_ARATH RecName: Full=Probable pectin methylesterase CGR2 {ECO:0000303|PubMed:25704846}; EC=2.1.1.- {ECO:0000305|PubMed:27208234}; AltName: Full=Cotton Golgi-related 2 {ECO:0000303|PubMed:25704846};	A0A5B6Z9I7_DAVIN SubName: Full=Uncharacterized protein {ECO:0000313|EMBL:MPA39743.1};	--	GO:0009535,chloroplast thylakoid membrane; GO:0005829,cytosol; GO:0005768,endosome; GO:0005794,Golgi apparatus; GO:0005797,Golgi medial cisterna; GO:0000139,Golgi membrane; GO:0016021,integral component of membrane; GO:0000325,plant-type vacuole; GO:0005886,plasma membrane; GO:0005802,trans-Golgi network; GO:0008168,methyltransferase activity; GO:0015976,carbon utilization; GO:0009965,leaf morpho…	--	--	--	--
Cluster-10324.3	1286	K23871 putative pectin methylesterase [EC:2.1.1.-] | (RefSeq) probable pectin methylesterase CGR3 (A)	--	hypothetical protein F0562_020822 [Nyssa sinensis]	CGR2_ARATH RecName: Full=Probable pectin methylesterase CGR2 {ECO:0000303|PubMed:25704846}; EC=2.1.1.- {ECO:0000305|PubMed:27208234}; AltName: Full=Cotton Golgi-related 2 {ECO:0000303|PubMed:25704846};	A0A5B6Z9I7_DAVIN SubName: Full=Uncharacterized protein {ECO:0000313|EMBL:MPA39743.1};	--	GO:0009535,chloroplast thylakoid membrane; GO:0005829,cytosol; GO:0005768,endosome; GO:0005794,Golgi apparatus; GO:0005797,Golgi medial cisterna; GO:0000139,Golgi membrane; GO:0016021,integral component of membrane; GO:0000325,plant-type vacuole; GO:0005886,plasma membrane; GO:0005802,trans-Golgi network; GO:0008168,methyltransferase activity; GO:0015976,carbon utilization; GO:0009965,leaf morpho…	--	--	--	--
Cluster-10324.4	1684	K23871 putative pectin methylesterase [EC:2.1.1.-] | (RefSeq) probable pectin methylesterase CGR3 (A)	--	hypothetical protein LWI28_017348 [Acer negundo]	CGR2_ARATH RecName: Full=Probable pectin methylesterase CGR2 {ECO:0000303|PubMed:25704846}; EC=2.1.1.- {ECO:0000305|PubMed:27208234}; AltName: Full=Cotton Golgi-related 2 {ECO:0000303|PubMed:25704846};	A0A5B6Z9I7_DAVIN SubName: Full=Uncharacterized protein {ECO:0000313|EMBL:MPA39743.1};	--	GO:0009535,chloroplast thylakoid membrane; GO:0005829,cytosol; GO:0005768,endosome; GO:0005794,Golgi apparatus; GO:0005797,Golgi medial cisterna; GO:0000139,Golgi membrane; GO:0016021,integral component of membrane; GO:0000325,plant-type vacuole; GO:0005886,plasma membrane; GO:0005802,trans-Golgi network; GO:0008168,methyltransferase activity; GO:0015976,carbon utilization; GO:0009965,leaf morpho…	--	--	--	--
Cluster-10324.5	1816	K23871 putative pectin methylesterase [EC:2.1.1.-] | (RefSeq) probable pectin methylesterase CGR2 (A)	--	hypothetical protein F0562_020822 [Nyssa sinensis]	CGR2_ARATH RecName: Full=Probable pectin methylesterase CGR2 {ECO:0000303|PubMed:25704846}; EC=2.1.1.- {ECO:0000305|PubMed:27208234}; AltName: Full=Cotton Golgi-related 2 {ECO:0000303|PubMed:25704846};	A0A5B6Z9I7_DAVIN SubName: Full=Uncharacterized protein {ECO:0000313|EMBL:MPA39743.1};	--	GO:0009535,chloroplast thylakoid membrane; GO:0005829,cytosol; GO:0005768,endosome; GO:0005794,Golgi apparatus; GO:0005797,Golgi medial cisterna; GO:0000139,Golgi membrane; GO:0016021,integral component of membrane; GO:0000325,plant-type vacuole; GO:0005886,plasma membrane; GO:0005802,trans-Golgi network; GO:0008168,methyltransferase activity; GO:0015976,carbon utilization; GO:0009965,leaf morpho…	--	--	--	--
Cluster-10324.6	3523	K23871 putative pectin methylesterase [EC:2.1.1.-] | (RefSeq) LOW QUALITY PROTEIN: probable pectin methylesterase CGR2 (A)	--	probable pectin methylesterase CGR2 [Populus alba]	CGR2_ARATH RecName: Full=Probable pectin methylesterase CGR2 {ECO:0000303|PubMed:25704846}; EC=2.1.1.- {ECO:0000305|PubMed:27208234}; AltName: Full=Cotton Golgi-related 2 {ECO:0000303|PubMed:25704846};	A0A835JXW8_9ROSI SubName: Full=Uncharacterized protein {ECO:0000313|EMBL:KAF9675760.1};	--	GO:0009535,chloroplast thylakoid membrane; GO:0005829,cytosol; GO:0005768,endosome; GO:0005794,Golgi apparatus; GO:0005797,Golgi medial cisterna; GO:0000139,Golgi membrane; GO:0016021,integral component of membrane; GO:0000325,plant-type vacuole; GO:0005886,plasma membrane; GO:0005802,trans-Golgi network; GO:0008168,methyltransferase activity; GO:0015976,carbon utilization; GO:0009965,leaf morpho…	Methyltransferase domain	--	--	--
Cluster-10324.7	1783	K23871 putative pectin methylesterase [EC:2.1.1.-] | (RefSeq) probable pectin methylesterase CGR3 (A)	--	hypothetical protein F0562_020822 [Nyssa sinensis]	CGR2_ARATH RecName: Full=Probable pectin methylesterase CGR2 {ECO:0000303|PubMed:25704846}; EC=2.1.1.- {ECO:0000305|PubMed:27208234}; AltName: Full=Cotton Golgi-related 2 {ECO:0000303|PubMed:25704846};	A0A5J5BVC8_9ASTE SubName: Full=Uncharacterized protein {ECO:0000313|EMBL:KAA8545727.1};	--	GO:0009535,chloroplast thylakoid membrane; GO:0005829,cytosol; GO:0005768,endosome; GO:0005794,Golgi apparatus; GO:0005797,Golgi medial cisterna; GO:0000139,Golgi membrane; GO:0016021,integral component of membrane; GO:0000325,plant-type vacuole; GO:0005886,plasma membrane; GO:0005802,trans-Golgi network; GO:0008168,methyltransferase activity; GO:0015976,carbon utilization; GO:0009965,leaf morpho…	--	--	--	--
Cluster-10324.8	1523	K23871 putative pectin methylesterase [EC:2.1.1.-] | (RefSeq) probable pectin methylesterase CGR3 isoform X1 (A)	--	hypothetical protein F0562_020822 [Nyssa sinensis]	CGR2_ARATH RecName: Full=Probable pectin methylesterase CGR2 {ECO:0000303|PubMed:25704846}; EC=2.1.1.- {ECO:0000305|PubMed:27208234}; AltName: Full=Cotton Golgi-related 2 {ECO:0000303|PubMed:25704846};	A0A5B6Z9I7_DAVIN SubName: Full=Uncharacterized protein {ECO:0000313|EMBL:MPA39743.1};	--	GO:0009535,chloroplast thylakoid membrane; GO:0005829,cytosol; GO:0005768,endosome; GO:0005794,Golgi apparatus; GO:0005797,Golgi medial cisterna; GO:0000139,Golgi membrane; GO:0016021,integral component of membrane; GO:0000325,plant-type vacuole; GO:0005886,plasma membrane; GO:0005802,trans-Golgi network; GO:0008168,methyltransferase activity; GO:0015976,carbon utilization; GO:0009965,leaf morpho…	Methyltransferase domain	--	--	--
Cluster-10324.9	672	--	--	--	--	--	--	--	--	--	--	--
Cluster-10325.0	748	--	--	--	--	--	--	--	--	--	--	--
Cluster-10326.0	454	--	--	--	--	--	--	--	--	--	--	--
Cluster-10327.0	290	--	--	--	--	--	--	--	--	--	--	--
Cluster-10328.0	533	K22809 inositol phosphorylceramide glucuronosyltransferase 1 [EC:2.4.1.-] | (RefSeq) inositol phosphorylceramide glucuronosyltransferase 1-like isoform X1 (A)	--	hypothetical protein [Gossypium lobatum]	GUX6_ARATH RecName: Full=Inositol phosphorylceramide glucuronosyltransferase 1 {ECO:0000303|PubMed:25122154}; EC=2.4.1.17 {ECO:0000269|PubMed:25122154}; AltName: Full=Glycogenin-like protein 6 {ECO:0000303|PubMed:22706449}; AltName: Full=Plant glycogenin-like starch initiation protein 6 {ECO:0000303|PubMed:22706449};	A0A7J8M9D7_9ROSI SubName: Full=Uncharacterized protein {ECO:0000313|EMBL:MBA0561319.1};	Glycosyl transferase, family 8 - glycogenin	GO:0005768,endosome; GO:0005794,Golgi apparatus; GO:0005797,Golgi medial cisterna; GO:0000139,Golgi membrane; GO:0016021,integral component of membrane; GO:0005802,trans-Golgi network; GO:0015020,glucuronosyltransferase activity; GO:0016757,glycosyltransferase activity; GO:0046872,metal ion binding; GO:1990482,sphingolipid alpha-glucuronosyltransferase activity; GO:0046513,ceramide biosynthetic p…	--	--	--	--
Cluster-10329.0	1810	--	--	carnitine O-acetyltransferase, mitochondrial-like [Quercus suber]	--	A0A1D1YFG2_9ARAE SubName: Full=Carnitine O-acetyltransferase, mitochondrial {ECO:0000313|EMBL:JAT53371.1};	Carnitine O-acyltransferase CRAT	GO:0016746,acyltransferase activity; GO:0003674,molecular_function; GO:0003824,catalytic activity; GO:0016740,transferase activity	Choline/Carnitine o-acyltransferase	--	--	--
Cluster-1033.0	768	--	--	--	--	--	FOG: Low-complexity	--	BTB/POZ domain	TRAF	TR	TRAF
Cluster-10330.0	379	--	--	--	--	--	--	--	--	--	--	--
Cluster-10331.0	442	--	--	--	--	--	--	--	--	--	--	--
Cluster-10332.0	542	--	--	--	--	--	--	--	--	--	--	--
Cluster-10333.0	315	--	--	--	--	--	--	--	--	--	--	--
Cluster-10334.0	1647	--	--	myc box-dependent-interacting 1 isoform X1 [Olea europaea subsp. europaea]	--	A0A8B8Q1C0_9MYRT SubName: Full=myc box-dependent-interacting protein 1-like {ECO:0000313|RefSeq:XP_030540876.1};	Amphiphysin	GO:0005737,cytoplasm; GO:0005575,cellular_component; GO:0005622,intracellular anatomical structure; GO:0110165,cellular anatomical entity	BAR domain	--	--	--
Cluster-10335.0	357	--	--	--	--	--	--	--	--	--	--	--
Cluster-10336.0	317	--	--	--	--	--	--	--	--	--	--	--
Cluster-10337.0	560	--	--	--	--	--	--	--	--	--	--	--
Cluster-10338.0	514	--	--	--	--	--	--	--	--	--	--	--
Cluster-10339.0	388	--	--	--	--	--	--	--	--	--	--	--
Cluster-1034.0	499	--	--	--	--	--	Micronutrient transporters (folate transporter family)	--	Reduced folate carrier	--	--	--
Cluster-10340.0	597	--	--	--	--	--	--	--	--	--	--	--
Cluster-10341.0	505	--	--	--	--	--	--	--	--	--	--	--
Cluster-10342.0	1179	K01082 3'(2'), 5'-bisphosphate nucleotidase [EC:3.1.3.7] | (RefSeq) predicted protein (A)	ko00920: Sulfur metabolism; ko01100: Metabolic pathways	MULTISPECIES: inositol-phosphate phosphatase [Pseudomonas]	VTC4_ARATH RecName: Full=Inositol-phosphate phosphatase; EC=3.1.3.25 {ECO:0000269|PubMed:15550539, ECO:0000269|PubMed:19339506}; AltName: Full=L-galactose 1-phosphate phosphatase; EC=3.1.3.93 {ECO:0000269|PubMed:15550539, ECO:0000269|PubMed:19339506}; AltName: Full=Myo-inositol monophosphatase;	A0A7S1SR38_9CHLO SubName: Full=Hypothetical protein {ECO:0000313|EMBL:CAD9204040.1};	Bisphosphate 3'-nucleotidase BPNT1/Inositol polyphosphate 1-phosphatase	GO:0005829,cytosol; GO:0005886,plasma membrane; GO:0008934,inositol monophosphate 1-phosphatase activity; GO:0052832,inositol monophosphate 3-phosphatase activity; GO:0052833,inositol monophosphate 4-phosphatase activity; GO:0010347,L-galactose-1-phosphate phosphatase activity; GO:0046872,metal ion binding; GO:0006021,inositol biosynthetic process; GO:0006020,inositol metabolic process; GO:004685…	Inositol monophosphatase family	--	--	--
Cluster-10343.0	304	--	--	--	--	--	--	--	--	--	--	--
Cluster-10344.0	381	--	--	--	--	--	--	--	--	--	--	--
Cluster-10345.0	398	--	--	--	--	--	--	--	--	--	--	--
Cluster-10346.0	311	--	--	hypothetical protein CK203_045477 [Vitis vinifera]	--	A0A438HXZ7_VITVI SubName: Full=Uncharacterized protein {ECO:0000313|EMBL:RVW89316.1};	--	--	--	--	--	--
Cluster-10347.0	498	--	--	--	--	--	--	--	--	--	--	--
Cluster-10348.0	332	--	--	hypothetical protein CK203_103396 [Vitis vinifera]	--	A0A438EJ43_VITVI SubName: Full=Uncharacterized protein {ECO:0000313|EMBL:RVW47753.1};	--	--	--	--	--	--
Cluster-10349.0	1215	K12857 Prp8 binding protein | (RefSeq) U5 small nuclear ribonucleoprotein 40 kDa protein-like (A)	ko03040: Spliceosome	hypothetical protein KP509_24G041900 [Ceratopteris richardii]	ATG16_ARATH RecName: Full=Autophagy-related protein 16 {ECO:0000305};	A0A0D6R802_ARACU SubName: Full=Uncharacterized protein {ECO:0000313|EMBL:JAG98881.1};	U5 snRNP-specific protein-like factor and related proteins	GO:0000421,autophagosome membrane; GO:0000045,autophagosome assembly; GO:0015031,protein transport; GO:0006914,autophagy; GO:0006996,organelle organization; GO:0007033,vacuole organization; GO:0008150,biological_process; GO:0008152,metabolic process; GO:0009056,catabolic process; GO:0009987,cellular process; GO:0016043,cellular component organization; GO:0016236,macroautophagy; GO:0022607,cellula…	WD domain, G-beta repeat	--	--	--
Cluster-1035.0	338	--	--	--	--	--	--	--	--	--	--	--
Cluster-10350.0	1356	K02540 DNA replication licensing factor MCM2 [EC:5.6.2.3] | (RefSeq) DNA replication licensing factor MCM2-like (A)	ko03030: DNA replication	unnamed protein product, partial [Digitaria exilis]	MCM2_ORYSI RecName: Full=DNA replication licensing factor MCM2; EC=3.6.4.12; AltName: Full=Minichromosome maintenance protein 2;	A0A2K1LAY1_PHYPA RecName: Full=DNA replication licensing factor MCM2 {ECO:0000256|ARBA:ARBA00018925}; EC=3.6.4.12 {ECO:0000256|ARBA:ARBA00012551};	DNA replication licensing factor, MCM2 component	GO:0000785,chromatin; GO:0042555,MCM complex; GO:0000347,THO complex; GO:0005524,ATP binding; GO:0016887,ATP hydrolysis activity; GO:0003677,DNA binding; GO:0003678,DNA helicase activity; GO:0046872,metal ion binding; GO:0007049,cell cycle; GO:0006270,DNA replication initiation; GO:0006268,DNA unwinding involved in DNA replication; GO:0009793,embryo development ending in seed dormancy; GO:1905775…	MCM P-loop domain	--	--	--
Cluster-10351.0	382	--	--	hypothetical protein CK203_023469 [Vitis vinifera]	--	A0A438J6J8_VITVI RecName: Full=zf-RVT domain-containing protein {ECO:0000259|Pfam:PF13966};	--	--	--	--	--	--
Cluster-10352.0	480	--	--	--	--	--	--	--	--	--	--	--
Cluster-10353.0	780	K05681 ATP-binding cassette, subfamily G (WHITE), member 2 | (GenBank) ABC transporter G family member 11-like (A)	ko02010: ABC transporters	hypothetical protein RHSIM_Rhsim11G0138900 [Rhododendron simsii]	ABCG1_PETHY RecName: Full=ABC transporter G family member 1 {ECO:0000303|PubMed:22345641}; Short=ABC transporter ABCG.1 {ECO:0000303|PubMed:22345641}; Short=PhABCG1 {ECO:0000303|PubMed:22345641};	A0A834G7X3_RHOSS RecName: Full=ABC2_membrane domain-containing protein {ECO:0000259|Pfam:PF01061};	Transporter, ABC superfamily (Breast cancer resistance protein)	GO:0016021,integral component of membrane; GO:0005886,plasma membrane; GO:0140359,ABC-type transporter activity; GO:0005524,ATP binding; GO:0010597,green leaf volatile biosynthetic process; GO:0055085,transmembrane transport; GO:0003674,molecular_function; GO:0005215,transporter activity; GO:0015399,primary active transmembrane transporter activity; GO:0022804,active transmembrane transporter act…	ABC-2 type transporter	--	--	--
Cluster-10354.0	1586	K12741 heterogeneous nuclear ribonucleoprotein A1/A3 | (RefSeq) heterogenous nuclear ribonucleoprotein A1/A3 | (RefSeq) heterogeneous nuclear ribonucleoprotein A1 isoform X1 (A)	ko03040: Spliceosome	unknown [Picea sitchensis]	RNP1_ARATH RecName: Full=Heterogeneous nuclear ribonucleoprotein 1; Short=hnRNP1;	A0A8B8PZ87_9MYRT SubName: Full=heterogeneous nuclear ribonucleoprotein A1-like {ECO:0000313|RefSeq:XP_030540115.1};	FOG: RRM domain	GO:0005829,cytosol; GO:0005634,nucleus; GO:0005681,spliceosomal complex; GO:0003729,mRNA binding; GO:0006397,mRNA processing; GO:0051028,mRNA transport; GO:1901000,regulation of response to salt stress; GO:2000070,regulation of response to water deprivation; GO:0008380,RNA splicing; GO:0010228,vegetative to reproductive phase transition of meristem; GO:0003674,molecular_function; GO:0003676,nucle…	RNA recognition motif. (a.k.a. RRM, RBD, or RNP domain)	--	--	--
Cluster-10355.0	439	--	--	--	--	--	--	--	--	--	--	--
Cluster-10356.0	691	K26501 oligosaccharyltransferase complex subunit OSTC | (RefSeq) oligosaccharyltransferase complex subunit ostc-like (A)	ko00510: N-Glycan biosynthesis; ko00513: Various types of N-glycan biosynthesis; ko04141: Protein processing in endoplasmic reticulum	oligosaccharyltransferase complex subunit ostc-like [Olea europaea var. sylvestris]	--	A0A7J7N4C1_9MAGN SubName: Full=Uncharacterized protein {ECO:0000313|EMBL:KAF6161748.1};	Predicted membrane protein	GO:0016021,integral component of membrane; GO:0008250,oligosaccharyltransferase complex; GO:0006486,protein glycosylation; GO:0006807,nitrogen compound metabolic process; GO:0008150,biological_process; GO:0008152,metabolic process; GO:0009058,biosynthetic process; GO:0009059,macromolecule biosynthetic process; GO:0009100,glycoprotein metabolic process; GO:0009101,glycoprotein biosynthetic process…	OST3 / OST6 family, transporter family	--	--	--
Cluster-10357.0	598	--	--	--	--	--	--	--	--	--	--	--
Cluster-10357.1	734	--	--	--	--	--	--	--	--	--	--	--
Cluster-10358.0	646	--	--	--	--	--	--	--	--	--	--	--
Cluster-10359.0	1318	--	--	--	--	--	--	--	--	--	--	--
Cluster-1036.0	601	--	--	--	--	--	--	--	--	--	--	--
Cluster-10360.0	380	--	--	--	--	--	--	--	--	--	--	--
Cluster-10361.0	887	--	--	hypothetical protein A4A49_59447, partial [Nicotiana attenuata]	--	A0A6S7KSU9_LACSI SubName: Full=Uncharacterized protein {ECO:0000313|EMBL:CAB4073829.1};	--	--	--	--	--	--
Cluster-10362.0	1239	--	--	hypothetical protein L2E82_32980 [Cichorium intybus]	--	--	--	--	--	--	--	--
Cluster-10363.0	770	--	--	hypothetical protein CJ030_MR5G001759 [Morella rubra]	--	A0A6A1VH26_9ROSI RecName: Full=AB hydrolase-1 domain-containing protein {ECO:0000259|Pfam:PF00561};	Predicted hydrolase/acyltransferase (alpha/beta hydrolase superfamily)	--	--	--	--	--
Cluster-10363.1	1534	K17888 ubiquitin-like-conjugating enzyme ATG10 | (RefSeq) uncharacterized protein LOC126621386 isoform X1 (A)	ko04136: Autophagy - other	PREDICTED: uncharacterized hydrolase YNR064C isoform X3 [Lupinus angustifolius]	--	A0A5N6M210_9ASTR RecName: Full=AB hydrolase-1 domain-containing protein {ECO:0000259|Pfam:PF00561};	Predicted hydrolase/acyltransferase (alpha/beta hydrolase superfamily)	--	alpha/beta hydrolase fold	--	--	--
Cluster-10363.10	1577	K17888 ubiquitin-like-conjugating enzyme ATG10 | (RefSeq) uncharacterized protein LOC126621386 isoform X1 (A)	ko04136: Autophagy - other	PREDICTED: uncharacterized hydrolase YNR064C isoform X3 [Lupinus angustifolius]	--	A0A5N6M210_9ASTR RecName: Full=AB hydrolase-1 domain-containing protein {ECO:0000259|Pfam:PF00561};	Predicted hydrolase/acyltransferase (alpha/beta hydrolase superfamily)	--	alpha/beta hydrolase fold	--	--	--
Cluster-10363.11	1843	K17888 ubiquitin-like-conjugating enzyme ATG10 | (RefSeq) uncharacterized protein LOC126621386 isoform X1 (A)	ko04136: Autophagy - other	hypothetical protein F0562_021670 [Nyssa sinensis]	--	A0A5B6YYK7_DAVIN RecName: Full=AB hydrolase-1 domain-containing protein {ECO:0000259|Pfam:PF00561};	Predicted hydrolase/acyltransferase (alpha/beta hydrolase superfamily)	--	alpha/beta hydrolase fold	--	--	--
Cluster-10363.12	1364	K17888 ubiquitin-like-conjugating enzyme ATG10 | (RefSeq) uncharacterized protein LOC126621386 isoform X1 (A)	ko04136: Autophagy - other	hypothetical protein RHGRI_036075 [Rhododendron griersonianum]	--	A0A6A4M2I5_9ERIC RecName: Full=AB hydrolase-1 domain-containing protein {ECO:0000259|Pfam:PF00561}; Flags: Fragment;	Predicted hydrolase/acyltransferase (alpha/beta hydrolase superfamily)	--	alpha/beta hydrolase fold	--	--	--
Cluster-10363.13	913	K17888 ubiquitin-like-conjugating enzyme ATG10 | (RefSeq) uncharacterized protein LOC126621386 isoform X1 (A)	ko04136: Autophagy - other	hypothetical protein E3N88_35708 [Mikania micrantha]	--	A0A5N6M210_9ASTR RecName: Full=AB hydrolase-1 domain-containing protein {ECO:0000259|Pfam:PF00561};	Predicted hydrolase/acyltransferase (alpha/beta hydrolase superfamily)	--	alpha/beta hydrolase fold	--	--	--
Cluster-10363.2	1168	K17888 ubiquitin-like-conjugating enzyme ATG10 | (RefSeq) uncharacterized protein LOC126621386 isoform X1 (A)	ko04136: Autophagy - other	hypothetical protein F0562_021670 [Nyssa sinensis]	--	A0A5J5BLF0_9ASTE RecName: Full=AB hydrolase-1 domain-containing protein {ECO:0000259|Pfam:PF00561};	Predicted hydrolase/acyltransferase (alpha/beta hydrolase superfamily)	--	alpha/beta hydrolase fold	--	--	--
Cluster-10363.3	1011	K17888 ubiquitin-like-conjugating enzyme ATG10 | (RefSeq) uncharacterized protein LOC126621386 isoform X1 (A)	ko04136: Autophagy - other	hypothetical protein F0562_021670 [Nyssa sinensis]	--	A0A5J5BLF0_9ASTE RecName: Full=AB hydrolase-1 domain-containing protein {ECO:0000259|Pfam:PF00561};	Predicted hydrolase/acyltransferase (alpha/beta hydrolase superfamily)	--	alpha/beta hydrolase fold	--	--	--
Cluster-10363.4	1382	K17888 ubiquitin-like-conjugating enzyme ATG10 | (RefSeq) uncharacterized protein LOC126621386 isoform X1 (A)	ko04136: Autophagy - other	haloalkane dehalogenase isoform X4 [Nicotiana tomentosiformis]	--	A0A5B6Z108_DAVIN SubName: Full=Uncharacterized protein {ECO:0000313|EMBL:MPA36923.1}; Flags: Fragment;	Predicted hydrolase/acyltransferase (alpha/beta hydrolase superfamily)	--	--	--	--	--
Cluster-10363.5	1116	K17888 ubiquitin-like-conjugating enzyme ATG10 | (RefSeq) uncharacterized protein LOC126621386 isoform X1 (A)	ko04136: Autophagy - other	uncharacterized hydrolase YNR064C isoform X2 [Juglans microcarpa x Juglans regia]	--	A0A251N005_PRUPE RecName: Full=AB hydrolase-1 domain-containing protein {ECO:0000259|Pfam:PF00561};	Predicted hydrolase/acyltransferase (alpha/beta hydrolase superfamily)	--	alpha/beta hydrolase fold	--	--	--
Cluster-10363.6	1662	K17888 ubiquitin-like-conjugating enzyme ATG10 | (RefSeq) uncharacterized protein LOC126621386 isoform X1 (A)	ko04136: Autophagy - other	PREDICTED: uncharacterized hydrolase YNR064C isoform X3 [Lupinus angustifolius]	--	A0A5N6M210_9ASTR RecName: Full=AB hydrolase-1 domain-containing protein {ECO:0000259|Pfam:PF00561};	Predicted hydrolase/acyltransferase (alpha/beta hydrolase superfamily)	--	alpha/beta hydrolase fold	--	--	--
Cluster-10363.7	1985	K17888 ubiquitin-like-conjugating enzyme ATG10 | (RefSeq) uncharacterized protein LOC126621386 isoform X1 (A)	ko04136: Autophagy - other	hypothetical protein F0562_021670 [Nyssa sinensis]	--	A0A5J5BLF0_9ASTE RecName: Full=AB hydrolase-1 domain-containing protein {ECO:0000259|Pfam:PF00561};	Predicted hydrolase/acyltransferase (alpha/beta hydrolase superfamily)	--	alpha/beta hydrolase fold	--	--	--
Cluster-10363.8	1022	K17888 ubiquitin-like-conjugating enzyme ATG10 | (RefSeq) uncharacterized protein LOC126621386 isoform X1 (A)	ko04136: Autophagy - other	hypothetical protein F0562_021670 [Nyssa sinensis]	--	A0A5J5BLF0_9ASTE RecName: Full=AB hydrolase-1 domain-containing protein {ECO:0000259|Pfam:PF00561};	Predicted hydrolase/acyltransferase (alpha/beta hydrolase superfamily)	--	alpha/beta hydrolase fold	--	--	--
Cluster-10363.9	1107	K17888 ubiquitin-like-conjugating enzyme ATG10 | (RefSeq) uncharacterized protein LOC126621386 isoform X1 (A)	ko04136: Autophagy - other	hypothetical protein F0562_021670 [Nyssa sinensis]	--	A0A5J5BLF0_9ASTE RecName: Full=AB hydrolase-1 domain-containing protein {ECO:0000259|Pfam:PF00561};	Predicted hydrolase/acyltransferase (alpha/beta hydrolase superfamily)	--	alpha/beta hydrolase fold	--	--	--
Cluster-10364.0	2636	K12657 delta-1-pyrroline-5-carboxylate synthetase [EC:2.7.2.11 1.2.1.41] | (RefSeq) delta-1-pyrroline-5-carboxylate synthase (A)	ko00330: Arginine and proline metabolism; ko01100: Metabolic pathways; ko01110: Biosynthesis of secondary metabolites; ko01230: Biosynthesis of amino acids	hypothetical protein L1887_16600 [Cichorium endivia]	P5CS_SOLLC RecName: Full=Delta-1-pyrroline-5-carboxylate synthase; Short=P5CS; Includes: RecName: Full=Glutamate 5-kinase; Short=GK; EC=2.7.2.11; AltName: Full=Gamma-glutamyl kinase; Includes: RecName: Full=Gamma-glutamyl phosphate reductase; Short=GPR; EC=1.2.1.41; AltName: Full=Glutamate-5-semialdehyde dehydrogenase; AltName: Full=Glutamyl-gamma-semialdehyde dehydrogenase;	A0A6S7P3E6_LACSI RecName: Full=Delta-1-pyrroline-5-carboxylate synthase {ECO:0000256|PIRNR:PIRNR036429}; Includes: RecName: Full=Glutamate 5-kinase {ECO:0000256|PIRNR:PIRNR036429}; Short=GK {ECO:0000256|PIRNR:PIRNR036429}; EC=2.7.2.11 {ECO:0000256|PIRNR:PIRNR036429}; AltName: Full=Gamma-glutamyl kinase {ECO:0000256|PIRNR:PIRNR036429}; Includes: RecName: Full=Gamma-glutamyl phosphate reductase {EC…	Gamma-glutamyl phosphate reductase	GO:0005737,cytoplasm; GO:0005524,ATP binding; GO:0004349,glutamate 5-kinase activity; GO:0004350,glutamate-5-semialdehyde dehydrogenase activity; GO:0055129,L-proline biosynthetic process; GO:0016310,phosphorylation; GO:0000166,nucleotide binding; GO:0003674,molecular_function; GO:0005488,binding; GO:0017076,purine nucleotide binding; GO:0030554,adenyl nucleotide binding; GO:0032553,ribonucleotid…	Amino acid kinase family	--	--	--
Cluster-10365.0	275	--	--	--	--	--	--	--	--	--	--	--
Cluster-10366.0	1702	--	--	uncharacterized protein LOC114277955 [Camellia sinensis]	--	A0A2N9FQY0_FAGSY RecName: Full=Integrase catalytic domain-containing protein {ECO:0000259|PROSITE:PS50994};	--	GO:0003676,nucleic acid binding; GO:0015074,DNA integration; GO:0003674,molecular_function; GO:0005488,binding; GO:0097159,organic cyclic compound binding; GO:1901363,heterocyclic compound binding; GO:0006139,nucleobase-containing compound metabolic process; GO:0006259,DNA metabolic process; GO:0006725,cellular aromatic compound metabolic process; GO:0006807,nitrogen compound metabolic process; G…	--	--	--	--
Cluster-10367.0	399	--	--	--	--	--	--	--	--	--	--	--
Cluster-10368.0	2772	K13206 coiled-coil domain-containing protein 55 | (RefSeq) hypothetical protein (A)	--	far upstream element-binding protein 2 [Impatiens glandulifera]	BTR1_ARATH RecName: Full=Protein BTR1 {ECO:0000303|PubMed:18762309}; AltName: Full=Binding to ToMV RNA 1 {ECO:0000303|PubMed:18762309};	A0A7S4SM47_9DINO SubName: Full=Hypothetical protein {ECO:0000313|EMBL:CAE4649979.1};	K-homology type RNA binding proteins	GO:0005737,cytoplasm; GO:0005829,cytosol; GO:0005886,plasma membrane; GO:0003729,mRNA binding; GO:0003727,single-stranded RNA binding; GO:0046719,regulation by virus of viral protein levels in host cell; GO:0010468,regulation of gene expression; GO:0008380,RNA splicing; GO:0003674,molecular_function; GO:0003676,nucleic acid binding; GO:0003723,RNA binding; GO:0005488,binding; GO:0097159,organic c…	KH domain	--	--	--
Cluster-10369.0	561	K14572 midasin | (RefSeq) LOW QUALITY PROTEIN: midasin-like (A)	ko03008: Ribosome biogenesis in eukaryotes	unnamed protein product [Cuscuta campestris]	--	A0A484LNR6_9ASTE SubName: Full=Uncharacterized protein {ECO:0000313|EMBL:VFQ77897.1};	--	--	zinc-binding in reverse transcriptase	--	--	--
Cluster-1037.0	779	K14324 histone deacetylase complex subunit SAP18 | (RefSeq) histone deacetylase complex subunit SAP18 (A)	ko03013: Nucleocytoplasmic transport; ko03015: mRNA surveillance pathway	Sin3 associated polypeptide p18 [Arabidopsis thaliana x Arabidopsis arenosa]	SAP18_ARATH RecName: Full=Histone deacetylase complex subunit SAP18; AltName: Full=18 kDa Sin3-associated polypeptide;	D7LCL3_ARALL RecName: Full=Histone deacetylase complex subunit SAP18 {ECO:0000256|ARBA:ARBA00017426, ECO:0000256|PIRNR:PIRNR037637};	Transcriptional co-repressor component	GO:0005829,cytosol; GO:0005730,nucleolus; GO:0005634,nucleus; GO:0003714,transcription corepressor activity; GO:0045892,negative regulation of DNA-templated transcription; GO:0009737,response to abscisic acid; GO:0009651,response to salt stress; GO:0003674,molecular_function; GO:0003712,transcription coregulator activity; GO:0140110,transcription regulator activity; GO:0006139,nucleobase-containi…	Sin3 associated polypeptide p18 (SAP18)	--	--	--
Cluster-10370.0	337	--	--	--	--	--	--	--	--	--	--	--
Cluster-10371.0	368	--	--	--	--	--	--	--	--	--	--	--
Cluster-10372.0	958	--	--	--	--	--	--	--	--	--	--	--
Cluster-10373.0	582	K17604 zinc finger SWIM domain-containing protein 3 | (RefSeq) protein FAR1-RELATED SEQUENCE 12-like isoform X3 (A)	--	protein FAR1-RELATED SEQUENCE 6-like [Papaver somniferum]	FRS5_ARATH RecName: Full=Protein FAR1-RELATED SEQUENCE 5;	A0A2G5C3D8_AQUCA RecName: Full=FAR1 domain-containing protein {ECO:0000259|Pfam:PF03101};	--	GO:0005634,nucleus; GO:0008270,zinc ion binding; GO:0006355,regulation of DNA-templated transcription; GO:0003674,molecular_function; GO:0005488,binding; GO:0043167,ion binding; GO:0043169,cation binding; GO:0046872,metal ion binding; GO:0046914,transition metal ion binding; GO:0006139,nucleobase-containing compound metabolic process; GO:0006351,DNA-templated transcription; GO:0006725,cellular ar…	--	FAR1	TF	FAR1
Cluster-10374.0	878	--	--	--	--	--	--	--	--	--	--	--
Cluster-10375.0	883	--	--	--	--	--	Phosphatidylinositol transfer protein SEC14 and related proteins	--	CRAL/TRIO domain	--	--	--
Cluster-10376.0	531	K12878 THO complex subunit 1 | (RefSeq) THO complex subunit 1 isoform X1 (A)	ko03013: Nucleocytoplasmic transport; ko03040: Spliceosome	uncharacterized protein LOC112198748 [Rosa chinensis]	--	A0A2P5ATV6_TREOI SubName: Full=Uncharacterized protein {ECO:0000313|EMBL:PON39979.1};	--	--	--	--	--	--
Cluster-10376.1	971	K16578 CLIP-associating protein 1/2 | (RefSeq) CLIP-associated protein-like (A)	--	putative ribonuclease H protein [Vitis vinifera]	RNHX1_ARATH RecName: Full=Putative ribonuclease H protein At1g65750; EC=3.1.26.4;	A0A438J6H5_VITVI SubName: Full=Putative ribonuclease H protein {ECO:0000313|EMBL:RVX04562.1};	FOG: Reverse transcriptase	GO:0046872,metal ion binding; GO:0003676,nucleic acid binding; GO:0004523,RNA-DNA hybrid ribonuclease activity; GO:0003674,molecular_function; GO:0005488,binding; GO:0043167,ion binding; GO:0043169,cation binding; GO:0097159,organic cyclic compound binding; GO:1901363,heterocyclic compound binding; GO:0003824,catalytic activity; GO:0004518,nuclease activity; GO:0004519,endonuclease activity; GO:0…	zinc-binding in reverse transcriptase	--	--	--
Cluster-10376.10	830	K04728 serine-protein kinase ATM [EC:2.7.11.1] | (RefSeq) serine/threonine-protein kinase ATM-like (A)	ko03440: Homologous recombination	hypothetical protein CK203_058130 [Vitis vinifera]	RNHX1_ARATH RecName: Full=Putative ribonuclease H protein At1g65750; EC=3.1.26.4;	A0A438FZH6_VITVI RecName: Full=zf-RVT domain-containing protein {ECO:0000259|Pfam:PF13966};	FOG: Reverse transcriptase	GO:0046872,metal ion binding; GO:0003676,nucleic acid binding; GO:0004523,RNA-DNA hybrid ribonuclease activity; GO:0003674,molecular_function; GO:0005488,binding; GO:0043167,ion binding; GO:0043169,cation binding; GO:0097159,organic cyclic compound binding; GO:1901363,heterocyclic compound binding; GO:0003824,catalytic activity; GO:0004518,nuclease activity; GO:0004519,endonuclease activity; GO:0…	zinc-binding in reverse transcriptase	--	--	--
Cluster-10376.11	832	K04728 serine-protein kinase ATM [EC:2.7.11.1] | (RefSeq) serine/threonine-protein kinase ATM-like (A)	ko03440: Homologous recombination	uncharacterized protein LOC122312610 [Carya illinoinensis]	--	A0A833X2S3_JUGRE RecName: Full=zf-RVT domain-containing protein {ECO:0000259|Pfam:PF13966};	--	--	--	--	--	--
Cluster-10376.12	1782	K25730 vacuolar protein sorting-associated protein 26C | (RefSeq) Down syndrome critical region protein 3 homolog isoform X1 (A)	--	hypothetical protein CFP56_36835 [Quercus suber]	--	A0A5B6YIP9_DAVIN SubName: Full=Uncharacterized protein {ECO:0000313|EMBL:MPA31611.1};	Uncharacterized conserved protein with similarity to embryogenesis protein H beta 58 and VPS26	GO:0006886,intracellular protein transport; GO:0006810,transport; GO:0008104,protein localization; GO:0008150,biological_process; GO:0009987,cellular process; GO:0015031,protein transport; GO:0033036,macromolecule localization; GO:0045184,establishment of protein localization; GO:0046907,intracellular transport; GO:0051179,localization; GO:0051234,establishment of localization; GO:0051641,cellula…	--	--	--	--
Cluster-10376.13	1454	K25730 vacuolar protein sorting-associated protein 26C | (RefSeq) Down syndrome critical region protein 3 homolog isoform X1 (A)	--	Down syndrome critical region protein 3 homolog isoform X2 [Camellia sinensis]	--	A0A834YZQ0_9MAGN SubName: Full=Uncharacterized protein {ECO:0000313|EMBL:KAF8398979.1};	Uncharacterized conserved protein with similarity to embryogenesis protein H beta 58 and VPS26	GO:0006886,intracellular protein transport; GO:0006810,transport; GO:0008104,protein localization; GO:0008150,biological_process; GO:0009987,cellular process; GO:0015031,protein transport; GO:0033036,macromolecule localization; GO:0045184,establishment of protein localization; GO:0046907,intracellular transport; GO:0051179,localization; GO:0051234,establishment of localization; GO:0051641,cellula…	Vacuolar protein sorting-associated protein 26	--	--	--
Cluster-10376.14	1630	K25730 vacuolar protein sorting-associated protein 26C | (RefSeq) vacuolar protein sorting-associated protein 26C-like isoform X1 (A)	--	hypothetical protein F0562_025322 [Nyssa sinensis]	--	A0A5J5BF79_9ASTE SubName: Full=Uncharacterized protein {ECO:0000313|EMBL:KAA8541359.1};	Uncharacterized conserved protein with similarity to embryogenesis protein H beta 58 and VPS26	GO:0006886,intracellular protein transport; GO:0006810,transport; GO:0008104,protein localization; GO:0008150,biological_process; GO:0009987,cellular process; GO:0015031,protein transport; GO:0033036,macromolecule localization; GO:0045184,establishment of protein localization; GO:0046907,intracellular transport; GO:0051179,localization; GO:0051234,establishment of localization; GO:0051641,cellula…	--	--	--	--
Cluster-10376.15	821	K25730 vacuolar protein sorting-associated protein 26C | (RefSeq) Down syndrome critical region protein 3 homolog isoform X1 (A)	--	hypothetical protein I3843_15G123000 [Carya illinoinensis]	--	A0A5B6YIP9_DAVIN SubName: Full=Uncharacterized protein {ECO:0000313|EMBL:MPA31611.1};	Uncharacterized conserved protein with similarity to embryogenesis protein H beta 58 and VPS26	GO:0006886,intracellular protein transport; GO:0006810,transport; GO:0008104,protein localization; GO:0008150,biological_process; GO:0009987,cellular process; GO:0015031,protein transport; GO:0033036,macromolecule localization; GO:0045184,establishment of protein localization; GO:0046907,intracellular transport; GO:0051179,localization; GO:0051234,establishment of localization; GO:0051641,cellula…	Vacuolar protein sorting-associated protein 26	--	--	--
Cluster-10376.16	1317	K25730 vacuolar protein sorting-associated protein 26C | (RefSeq) Down syndrome critical region protein 3 homolog isoform X1 (A)	--	Down syndrome critical region protein 3 homolog isoform X1 [Camellia sinensis]	--	A0A5B6YIP9_DAVIN SubName: Full=Uncharacterized protein {ECO:0000313|EMBL:MPA31611.1};	Uncharacterized conserved protein with similarity to embryogenesis protein H beta 58 and VPS26	GO:0006886,intracellular protein transport; GO:0006810,transport; GO:0008104,protein localization; GO:0008150,biological_process; GO:0009987,cellular process; GO:0015031,protein transport; GO:0033036,macromolecule localization; GO:0045184,establishment of protein localization; GO:0046907,intracellular transport; GO:0051179,localization; GO:0051234,establishment of localization; GO:0051641,cellula…	Vacuolar protein sorting-associated protein 26	--	--	--
Cluster-10376.17	1218	K25730 vacuolar protein sorting-associated protein 26C | (RefSeq) uncharacterized protein LOC130761499 (A)	--	hypothetical protein CK203_058130 [Vitis vinifera]	--	A0A438FZH6_VITVI RecName: Full=zf-RVT domain-containing protein {ECO:0000259|Pfam:PF13966};	Uncharacterized conserved protein with similarity to embryogenesis protein H beta 58 and VPS26	--	--	--	--	--
Cluster-10376.18	1518	K25730 vacuolar protein sorting-associated protein 26C | (RefSeq) Down syndrome critical region protein 3 homolog isoform X1 (A)	--	hypothetical protein F0562_025322 [Nyssa sinensis]	--	A0A5B6YIP9_DAVIN SubName: Full=Uncharacterized protein {ECO:0000313|EMBL:MPA31611.1};	Uncharacterized conserved protein with similarity to embryogenesis protein H beta 58 and VPS26	GO:0006886,intracellular protein transport; GO:0006810,transport; GO:0008104,protein localization; GO:0008150,biological_process; GO:0009987,cellular process; GO:0015031,protein transport; GO:0033036,macromolecule localization; GO:0045184,establishment of protein localization; GO:0046907,intracellular transport; GO:0051179,localization; GO:0051234,establishment of localization; GO:0051641,cellula…	Vacuolar protein sorting-associated protein 26	--	--	--
Cluster-10376.19	2073	K25730 vacuolar protein sorting-associated protein 26C | (RefSeq) uncharacterized protein LOC130761499 (A)	--	hypothetical protein F0562_025322 [Nyssa sinensis]	--	A0A5B6YIP9_DAVIN SubName: Full=Uncharacterized protein {ECO:0000313|EMBL:MPA31611.1};	Uncharacterized conserved protein with similarity to embryogenesis protein H beta 58 and VPS26	GO:0006886,intracellular protein transport; GO:0006810,transport; GO:0008104,protein localization; GO:0008150,biological_process; GO:0009987,cellular process; GO:0015031,protein transport; GO:0033036,macromolecule localization; GO:0045184,establishment of protein localization; GO:0046907,intracellular transport; GO:0051179,localization; GO:0051234,establishment of localization; GO:0051641,cellula…	--	--	--	--
Cluster-10376.2	830	K12878 THO complex subunit 1 | (RefSeq) THO complex subunit 1 isoform X1 (A)	ko03013: Nucleocytoplasmic transport; ko03040: Spliceosome	ribonuclease H protein [Pyrus ussuriensis x Pyrus communis]	RNHX1_ARATH RecName: Full=Putative ribonuclease H protein At1g65750; EC=3.1.26.4;	A0A5N5H648_9ROSA SubName: Full=Ribonuclease H protein {ECO:0000313|EMBL:KAB2623078.1};	FOG: Reverse transcriptase	GO:0046872,metal ion binding; GO:0003676,nucleic acid binding; GO:0004523,RNA-DNA hybrid ribonuclease activity; GO:0003674,molecular_function; GO:0005488,binding; GO:0043167,ion binding; GO:0043169,cation binding; GO:0097159,organic cyclic compound binding; GO:1901363,heterocyclic compound binding; GO:0003824,catalytic activity; GO:0004518,nuclease activity; GO:0004519,endonuclease activity; GO:0…	zinc-binding in reverse transcriptase	--	--	--
Cluster-10376.20	1458	K25730 vacuolar protein sorting-associated protein 26C | (RefSeq) Down syndrome critical region protein 3 homolog isoform X1 (A)	--	hypothetical protein F0562_025322 [Nyssa sinensis]	--	A0A5B6YIP9_DAVIN SubName: Full=Uncharacterized protein {ECO:0000313|EMBL:MPA31611.1};	Uncharacterized conserved protein with similarity to embryogenesis protein H beta 58 and VPS26	GO:0006886,intracellular protein transport; GO:0006810,transport; GO:0008104,protein localization; GO:0008150,biological_process; GO:0009987,cellular process; GO:0015031,protein transport; GO:0033036,macromolecule localization; GO:0045184,establishment of protein localization; GO:0046907,intracellular transport; GO:0051179,localization; GO:0051234,establishment of localization; GO:0051641,cellula…	Vacuolar protein sorting-associated protein 26	--	--	--
Cluster-10376.21	1574	K25730 vacuolar protein sorting-associated protein 26C | (RefSeq) uncharacterized protein LOC130761499 (A)	--	hypothetical protein F0562_025322 [Nyssa sinensis]	--	A0A5B6YIP9_DAVIN SubName: Full=Uncharacterized protein {ECO:0000313|EMBL:MPA31611.1};	Uncharacterized conserved protein with similarity to embryogenesis protein H beta 58 and VPS26	GO:0006886,intracellular protein transport; GO:0006810,transport; GO:0008104,protein localization; GO:0008150,biological_process; GO:0009987,cellular process; GO:0015031,protein transport; GO:0033036,macromolecule localization; GO:0045184,establishment of protein localization; GO:0046907,intracellular transport; GO:0051179,localization; GO:0051234,establishment of localization; GO:0051641,cellula…	Vacuolar protein sorting-associated protein 26	--	--	--
Cluster-10376.22	1728	K25730 vacuolar protein sorting-associated protein 26C | (RefSeq) Down syndrome critical region protein 3 homolog isoform X1 (A)	--	hypothetical protein F511_14749 [Dorcoceras hygrometricum]	--	A0A5B6YIP9_DAVIN SubName: Full=Uncharacterized protein {ECO:0000313|EMBL:MPA31611.1};	Uncharacterized conserved protein with similarity to embryogenesis protein H beta 58 and VPS26	GO:0006886,intracellular protein transport; GO:0006810,transport; GO:0008104,protein localization; GO:0008150,biological_process; GO:0009987,cellular process; GO:0015031,protein transport; GO:0033036,macromolecule localization; GO:0045184,establishment of protein localization; GO:0046907,intracellular transport; GO:0051179,localization; GO:0051234,establishment of localization; GO:0051641,cellula…	--	--	--	--
Cluster-10376.23	1721	K25730 vacuolar protein sorting-associated protein 26C | (RefSeq) vacuolar protein sorting-associated protein 26C-like isoform X1 (A)	--	hypothetical protein F0562_025322 [Nyssa sinensis]	--	A0A5J5BF79_9ASTE SubName: Full=Uncharacterized protein {ECO:0000313|EMBL:KAA8541359.1};	Uncharacterized conserved protein with similarity to embryogenesis protein H beta 58 and VPS26	GO:0006886,intracellular protein transport; GO:0006810,transport; GO:0008104,protein localization; GO:0008150,biological_process; GO:0009987,cellular process; GO:0015031,protein transport; GO:0033036,macromolecule localization; GO:0045184,establishment of protein localization; GO:0046907,intracellular transport; GO:0051179,localization; GO:0051234,establishment of localization; GO:0051641,cellula…	--	--	--	--
Cluster-10376.24	1446	K25730 vacuolar protein sorting-associated protein 26C | (RefSeq) Down syndrome critical region protein 3 homolog isoform X1 (A)	--	Vacuolar protein sorting-associated protein 26C [Camellia lanceoleosa]	--	A0A5B6YIP9_DAVIN SubName: Full=Uncharacterized protein {ECO:0000313|EMBL:MPA31611.1};	Uncharacterized conserved protein with similarity to embryogenesis protein H beta 58 and VPS26	GO:0006886,intracellular protein transport; GO:0006810,transport; GO:0008104,protein localization; GO:0008150,biological_process; GO:0009987,cellular process; GO:0015031,protein transport; GO:0033036,macromolecule localization; GO:0045184,establishment of protein localization; GO:0046907,intracellular transport; GO:0051179,localization; GO:0051234,establishment of localization; GO:0051641,cellula…	Vacuolar protein sorting-associated protein 26	--	--	--
Cluster-10376.25	2166	K25730 vacuolar protein sorting-associated protein 26C | (RefSeq) uncharacterized protein LOC130761499 (A)	--	hypothetical protein F0562_025322 [Nyssa sinensis]	--	A0A5B6YIP9_DAVIN SubName: Full=Uncharacterized protein {ECO:0000313|EMBL:MPA31611.1};	Uncharacterized conserved protein with similarity to embryogenesis protein H beta 58 and VPS26	GO:0006886,intracellular protein transport; GO:0006810,transport; GO:0008104,protein localization; GO:0008150,biological_process; GO:0009987,cellular process; GO:0015031,protein transport; GO:0033036,macromolecule localization; GO:0045184,establishment of protein localization; GO:0046907,intracellular transport; GO:0051179,localization; GO:0051234,establishment of localization; GO:0051641,cellula…	--	--	--	--
Cluster-10376.26	1257	K25730 vacuolar protein sorting-associated protein 26C | (RefSeq) Down syndrome critical region protein 3 homolog isoform X1 (A)	--	Down syndrome critical region protein 3 homolog isoform X1 [Camellia sinensis]	--	A0A5B6YIP9_DAVIN SubName: Full=Uncharacterized protein {ECO:0000313|EMBL:MPA31611.1};	Uncharacterized conserved protein with similarity to embryogenesis protein H beta 58 and VPS26	GO:0006886,intracellular protein transport; GO:0006810,transport; GO:0008104,protein localization; GO:0008150,biological_process; GO:0009987,cellular process; GO:0015031,protein transport; GO:0033036,macromolecule localization; GO:0045184,establishment of protein localization; GO:0046907,intracellular transport; GO:0051179,localization; GO:0051234,establishment of localization; GO:0051641,cellula…	Vacuolar protein sorting-associated protein 26	--	--	--
Cluster-10376.27	1817	K25730 vacuolar protein sorting-associated protein 26C | (RefSeq) uncharacterized protein LOC130761499 (A)	--	Down syndrome critical region protein [Actinidia chinensis var. chinensis]	--	A0A5B6YIP9_DAVIN SubName: Full=Uncharacterized protein {ECO:0000313|EMBL:MPA31611.1};	Uncharacterized conserved protein with similarity to embryogenesis protein H beta 58 and VPS26	GO:0006886,intracellular protein transport; GO:0006810,transport; GO:0008104,protein localization; GO:0008150,biological_process; GO:0009987,cellular process; GO:0015031,protein transport; GO:0033036,macromolecule localization; GO:0045184,establishment of protein localization; GO:0046907,intracellular transport; GO:0051179,localization; GO:0051234,establishment of localization; GO:0051641,cellula…	--	--	--	--
Cluster-10376.28	1102	--	--	--	--	--	--	--	--	--	--	--
Cluster-10376.3	479	K13449 pathogenesis-related protein 1 | (RefSeq) uncharacterized protein LOC126622650 (A)	ko04016: MAPK signaling pathway - plant; ko04075: Plant hormone signal transduction; ko04626: Plant-pathogen interaction	LINE-1 retrotransposable element ORF2 protein, partial [Vitis vinifera]	M1250_ARATH RecName: Full=Uncharacterized mitochondrial protein AtMg01250; AltName: Full=ORF102;	A0A438C9Z7_VITVI SubName: Full=LINE-1 retrotransposable element ORF2 protein {ECO:0000313|EMBL:RVW20057.1}; Flags: Fragment;	FOG: Reverse transcriptase	GO:0005739,mitochondrion; GO:0005575,cellular_component; GO:0005622,intracellular anatomical structure; GO:0005737,cytoplasm; GO:0043226,organelle; GO:0043227,membrane-bounded organelle; GO:0043229,intracellular organelle; GO:0043231,intracellular membrane-bounded organelle; GO:0110165,cellular anatomical entity	Reverse transcriptase (RNA-dependent DNA polymerase)	--	--	--
Cluster-10376.4	355	K18482 4-amino-4-deoxychorismate lyase [EC:4.1.3.38] | (RefSeq) uncharacterized protein LOC123144294 isoform X1 (A)	ko00790: Folate biosynthesis; ko01240: Biosynthesis of cofactors	putative RNA-directed DNA polymerase [Rosa chinensis]	--	A0A2P6QQZ3_ROSCH SubName: Full=Putative RNA-directed DNA polymerase {ECO:0000313|EMBL:PRQ36601.1}; EC=2.7.7.49 {ECO:0000313|EMBL:PRQ36601.1};	FOG: Reverse transcriptase	GO:0003964,RNA-directed DNA polymerase activity; GO:0003674,molecular_function; GO:0003824,catalytic activity; GO:0016740,transferase activity; GO:0016772,transferase activity, transferring phosphorus-containing groups; GO:0016779,nucleotidyltransferase activity; GO:0034061,DNA polymerase activity; GO:0140097,catalytic activity, acting on DNA; GO:0140640,catalytic activity, acting on a nucleic ac…	--	--	--	--
Cluster-10376.5	248	K12879 THO complex subunit 2 | (RefSeq) THO complex subunit 2-like (A)	ko03013: Nucleocytoplasmic transport; ko03040: Spliceosome	Hypothetical predicted protein, partial [Prunus dulcis]	--	A0A5E4FWN6_PRUDU RecName: Full=Reverse transcriptase domain-containing protein {ECO:0000259|PROSITE:PS50878}; Flags: Fragment;	FOG: Reverse transcriptase	--	--	--	--	--
Cluster-10376.6	1159	K00142 acyl-CoA synthetase [EC:6.2.1.-] | (RefSeq) putative acyl-activating enzyme 19 isoform X1 (A)	--	ribonuclease H protein [Pyrus ussuriensis x Pyrus communis]	RNHX1_ARATH RecName: Full=Putative ribonuclease H protein At1g65750; EC=3.1.26.4;	A0A5N5H648_9ROSA SubName: Full=Ribonuclease H protein {ECO:0000313|EMBL:KAB2623078.1};	FOG: Reverse transcriptase	GO:0046872,metal ion binding; GO:0003676,nucleic acid binding; GO:0004523,RNA-DNA hybrid ribonuclease activity; GO:0003674,molecular_function; GO:0005488,binding; GO:0043167,ion binding; GO:0043169,cation binding; GO:0097159,organic cyclic compound binding; GO:1901363,heterocyclic compound binding; GO:0003824,catalytic activity; GO:0004518,nuclease activity; GO:0004519,endonuclease activity; GO:0…	zinc-binding in reverse transcriptase	--	--	--
Cluster-10376.7	1037	K16578 CLIP-associating protein 1/2 | (RefSeq) CLIP-associated protein-like (A)	--	unnamed protein product [Prunus armeniaca]	RNHX1_ARATH RecName: Full=Putative ribonuclease H protein At1g65750; EC=3.1.26.4;	A0A6J5XET8_PRUAR SubName: Full=Uncharacterized protein {ECO:0000313|EMBL:CAB4309398.1};	FOG: Reverse transcriptase	GO:0046872,metal ion binding; GO:0003676,nucleic acid binding; GO:0004523,RNA-DNA hybrid ribonuclease activity; GO:0003674,molecular_function; GO:0005488,binding; GO:0043167,ion binding; GO:0043169,cation binding; GO:0097159,organic cyclic compound binding; GO:1901363,heterocyclic compound binding; GO:0003824,catalytic activity; GO:0004518,nuclease activity; GO:0004519,endonuclease activity; GO:0…	--	--	--	--
Cluster-10376.8	246	K05681 ATP-binding cassette, subfamily G (WHITE), member 2 | (RefSeq) ABC transporter G family member 25-like (A)	ko02010: ABC transporters	hypothetical protein D8674_042607 [Pyrus ussuriensis x Pyrus communis]	--	A0A5N5GZA5_9ROSA RecName: Full=zf-RVT domain-containing protein {ECO:0000259|Pfam:PF13966};	--	--	--	--	--	--
Cluster-10376.9	303	K04728 serine-protein kinase ATM [EC:2.7.11.1] | (RefSeq) serine/threonine-protein kinase ATM-like (A)	ko03440: Homologous recombination	Transposon TX1 uncharacterized 149 kDa protein [Vitis vinifera]	--	M5XQ11_PRUPE SubName: Full=Uncharacterized protein {ECO:0000313|EMBL:EMJ27974.1}; Flags: Fragment;	FOG: Reverse transcriptase	--	--	--	--	--
Cluster-10377.0	1134	--	--	--	--	A0A8B8QDP0_9MYRT SubName: Full=hillarin-like {ECO:0000313|RefSeq:XP_030545284.1};	TGc (transglutaminase/protease-like) domain-containing protein involved in cytokinesis	--	--	--	--	--
Cluster-10378.0	236	--	--	hypothetical protein Acr_09g0008860 [Actinidia rufa]	--	A0A7J0F6Y6_9ERIC RecName: Full=Agglutinin domain-containing protein {ECO:0000259|SMART:SM00791};	--	--	--	--	--	--
Cluster-10379.0	417	--	--	--	--	--	--	--	--	--	--	--
Cluster-1038.0	301	--	--	--	--	--	--	--	--	--	--	--
Cluster-10380.0	825	K10688 ubiquitin-conjugating enzyme E2 W [EC:2.3.2.25] | (RefSeq) UBC16-1; ubiquitin-conjugating enzyme 16, E2 (A)	ko04120: Ubiquitin mediated proteolysis	putative ubiquitin-conjugating enzyme E2 18 [Artemisia annua]	UBC15_ARATH RecName: Full=Ubiquitin-conjugating enzyme 15; EC=2.3.2.23; AltName: Full=E2 ubiquitin-conjugating enzyme 15; AltName: Full=PM42; AltName: Full=Ubiquitin carrier protein; AltName: Full=Ubiquitin-conjugating enzyme E2-18 kDa 15; AltName: Full=Ubiquitin-protein ligase;	A0A1D1Z1Q1_9ARAE SubName: Full=Putative ubiquitin-conjugating enzyme E2 W {ECO:0000313|EMBL:JAT60779.1}; Flags: Fragment;	Ubiquitin conjugating enzyme	GO:0005634,nucleus; GO:0005524,ATP binding; GO:0061631,ubiquitin conjugating enzyme activity; GO:0004842,ubiquitin-protein transferase activity; GO:0000209,protein polyubiquitination; GO:0006511,ubiquitin-dependent protein catabolic process; GO:0000166,nucleotide binding; GO:0003674,molecular_function; GO:0005488,binding; GO:0017076,purine nucleotide binding; GO:0030554,adenyl nucleotide binding;…	Ubiquitin-conjugating enzyme	--	--	--
Cluster-10381.0	253	--	--	--	--	--	--	--	--	--	--	--
Cluster-10382.0	352	--	--	--	--	--	--	--	--	--	--	--
Cluster-10383.0	1019	--	--	--	--	--	--	--	--	--	--	--
Cluster-10384.0	332	--	--	--	--	--	--	--	--	--	--	--
Cluster-10385.0	540	--	--	--	--	--	--	--	--	--	--	--
Cluster-10386.0	265	--	--	--	--	--	--	--	--	--	--	--
Cluster-10387.0	1794	--	--	--	--	--	--	--	Thrombospondin C-terminal region	--	--	--
Cluster-10388.0	511	--	--	--	--	--	--	--	--	--	--	--
Cluster-10389.0	344	K18468 vacuolar protein sorting-associated protein 35 | (RefSeq) vacuolar protein sorting-associated protein 35B-like (A)	ko04144: Endocytosis	hypothetical protein GOBAR_DD25841 [Gossypium barbadense]	VP35B_ARATH RecName: Full=Vacuolar protein sorting-associated protein 35B; AltName: Full=Vesicle protein sorting 35B;	A0A1U8KV20_GOSHI SubName: Full=vacuolar protein sorting-associated protein 35B-like isoform X2 {ECO:0000313|RefSeq:XP_016706305.1};	Membrane coat complex Retromer, subunit VPS35	GO:0005829,cytosol; GO:0010008,endosome membrane; GO:0005794,Golgi apparatus; GO:0005770,late endosome; GO:0030904,retromer complex; GO:0030906,retromer, cargo-selective complex; GO:0006886,intracellular protein transport; GO:0042147,retrograde transport, endosome to Golgi; GO:0006810,transport; GO:0008104,protein localization; GO:0008150,biological_process; GO:0009987,cellular process; GO:001503…	--	--	--	--
Cluster-1039.0	1402	K04424 sterile alpha motif and leucine zipper containing kinase AZK [EC:2.7.11.25] | (RefSeq) Raf-related MAP kinase kinase kinase, delta-type (A)	--	hypothetical protein Mapa_011367 [Marchantia paleacea]	HT1_ARATH RecName: Full=Serine/threonine/tyrosine-protein kinase HT1 {ECO:0000305}; EC=2.7.10.1 {ECO:0000305|PubMed:30361234}; EC=2.7.11.1 {ECO:0000255|PROSITE-ProRule:PRU00159, ECO:0000269|PubMed:16518390, ECO:0000269|PubMed:27694184, ECO:0000269|PubMed:27923039}; AltName: Full=High leaf temperature protein 1 {ECO:0000303|PubMed:16518390};	A0A8B8PK10_9MYRT RecName: Full=Tyrosine-protein kinase receptor {ECO:0000256|RuleBase:RU000312}; EC=2.7.10.1 {ECO:0000256|RuleBase:RU000312};	Nerve growth factor receptor TRKA and related tyrosine kinases	GO:0005737,cytoplasm; GO:0005886,plasma membrane; GO:0005524,ATP binding; GO:0004672,protein kinase activity; GO:0106310,protein serine kinase activity; GO:0004674,protein serine/threonine kinase activity; GO:0004714,transmembrane receptor protein tyrosine kinase activity; GO:0071244,cellular response to carbon dioxide; GO:0046777,protein autophosphorylation; GO:2000030,regulation of response to …	Protein tyrosine and serine/threonine kinase	--	--	--
Cluster-10390.0	378	--	--	--	--	--	--	--	--	--	--	--
Cluster-10391.0	632	--	--	--	--	--	--	--	--	--	--	--
Cluster-10392.0	2563	K20222 importin-5 | (RefSeq) importin-5-like (A)	ko03013: Nucleocytoplasmic transport	hypothetical protein RHSIM_Rhsim01G0149900 [Rhododendron simsii]	VAP13_ARATH RecName: Full=Vesicle-associated protein 1-3; AltName: Full=Plant VAP homolog 13; Short=AtPVA13; AltName: Full=VAMP-associated protein 1-3; Contains: RecName: Full=Vesicle-associated protein 1-3, N-terminally processed;	A0A834HH90_RHOSS RecName: Full=MSP domain-containing protein {ECO:0000259|PROSITE:PS50202};	VAMP-associated protein involved in inositol metabolism	GO:0005783,endoplasmic reticulum; GO:0005789,endoplasmic reticulum membrane; GO:0016021,integral component of membrane; GO:0005886,plasma membrane; GO:0090158,endoplasmic reticulum membrane organization; GO:0061817,endoplasmic reticulum-plasma membrane tethering; GO:0006996,organelle organization; GO:0007029,endoplasmic reticulum organization; GO:0008150,biological_process; GO:0009987,cellular pr…	MSP (Major sperm protein) domain	--	--	--
Cluster-10392.1	1224	--	--	protein PYRICULARIA ORYZAE RESISTANCE 21-like isoform X4 [Salvia hispanica]	PI21_ORYSI RecName: Full=Protein PYRICULARIA ORYZAE RESISTANCE 21 {ECO:0000303|PubMed:19696351}; Short=Pi21 {ECO:0000303|PubMed:19696351};	A0A830B7M5_9LAMI SubName: Full=Uncharacterized protein {ECO:0000313|EMBL:GFP80503.1};	--	GO:0046872,metal ion binding; GO:0050832,defense response to fungus; GO:1900150,regulation of defense response to fungus; GO:0003674,molecular_function; GO:0005488,binding; GO:0043167,ion binding; GO:0043169,cation binding; GO:0006950,response to stress; GO:0006952,defense response; GO:0008150,biological_process; GO:0009605,response to external stimulus; GO:0009607,response to biotic stimulus; GO…	--	--	--	--
Cluster-10392.10	1470	--	--	protein PYRICULARIA ORYZAE RESISTANCE 21-like isoform X4 [Salvia hispanica]	PI21_ORYSI RecName: Full=Protein PYRICULARIA ORYZAE RESISTANCE 21 {ECO:0000303|PubMed:19696351}; Short=Pi21 {ECO:0000303|PubMed:19696351};	A0A830B7M5_9LAMI SubName: Full=Uncharacterized protein {ECO:0000313|EMBL:GFP80503.1};	--	GO:0046872,metal ion binding; GO:0050832,defense response to fungus; GO:1900150,regulation of defense response to fungus; GO:0003674,molecular_function; GO:0005488,binding; GO:0043167,ion binding; GO:0043169,cation binding; GO:0006950,response to stress; GO:0006952,defense response; GO:0008150,biological_process; GO:0009605,response to external stimulus; GO:0009607,response to biotic stimulus; GO…	--	--	--	--
Cluster-10392.11	755	--	--	unnamed protein product [Coffea canephora]	PI21_ORYSI RecName: Full=Protein PYRICULARIA ORYZAE RESISTANCE 21 {ECO:0000303|PubMed:19696351}; Short=Pi21 {ECO:0000303|PubMed:19696351};	A0A068U8K6_COFCA SubName: Full=Uncharacterized protein {ECO:0000313|EMBL:CDP04524.1};	--	GO:0046872,metal ion binding; GO:0050832,defense response to fungus; GO:1900150,regulation of defense response to fungus; GO:0003674,molecular_function; GO:0005488,binding; GO:0043167,ion binding; GO:0043169,cation binding; GO:0006950,response to stress; GO:0006952,defense response; GO:0008150,biological_process; GO:0009605,response to external stimulus; GO:0009607,response to biotic stimulus; GO…	--	--	--	--
Cluster-10392.2	1349	--	--	protein PYRICULARIA ORYZAE RESISTANCE 21-like isoform X4 [Salvia hispanica]	PI21_ORYSI RecName: Full=Protein PYRICULARIA ORYZAE RESISTANCE 21 {ECO:0000303|PubMed:19696351}; Short=Pi21 {ECO:0000303|PubMed:19696351};	A0A830B7M5_9LAMI SubName: Full=Uncharacterized protein {ECO:0000313|EMBL:GFP80503.1};	--	GO:0046872,metal ion binding; GO:0050832,defense response to fungus; GO:1900150,regulation of defense response to fungus; GO:0003674,molecular_function; GO:0005488,binding; GO:0043167,ion binding; GO:0043169,cation binding; GO:0006950,response to stress; GO:0006952,defense response; GO:0008150,biological_process; GO:0009605,response to external stimulus; GO:0009607,response to biotic stimulus; GO…	--	--	--	--
Cluster-10392.3	1915	--	--	hypothetical protein PHJA_000193700 [Phtheirospermum japonicum]	--	A0A830B7M5_9LAMI SubName: Full=Uncharacterized protein {ECO:0000313|EMBL:GFP80503.1};	--	GO:0046872,metal ion binding; GO:0003674,molecular_function; GO:0005488,binding; GO:0043167,ion binding; GO:0043169,cation binding	--	--	--	--
Cluster-10392.4	2647	K20222 importin-5 | (RefSeq) importin-5-like (A)	ko03013: Nucleocytoplasmic transport	hypothetical protein RHSIM_Rhsim01G0149900 [Rhododendron simsii]	VAP13_ARATH RecName: Full=Vesicle-associated protein 1-3; AltName: Full=Plant VAP homolog 13; Short=AtPVA13; AltName: Full=VAMP-associated protein 1-3; Contains: RecName: Full=Vesicle-associated protein 1-3, N-terminally processed;	A0A834HH90_RHOSS RecName: Full=MSP domain-containing protein {ECO:0000259|PROSITE:PS50202};	VAMP-associated protein involved in inositol metabolism	GO:0005783,endoplasmic reticulum; GO:0005789,endoplasmic reticulum membrane; GO:0016021,integral component of membrane; GO:0005886,plasma membrane; GO:0090158,endoplasmic reticulum membrane organization; GO:0061817,endoplasmic reticulum-plasma membrane tethering; GO:0006996,organelle organization; GO:0007029,endoplasmic reticulum organization; GO:0008150,biological_process; GO:0009987,cellular pr…	MSP (Major sperm protein) domain	--	--	--
Cluster-10392.5	2071	--	--	hypothetical protein PHJA_000193700 [Phtheirospermum japonicum]	--	A0A830B7M5_9LAMI SubName: Full=Uncharacterized protein {ECO:0000313|EMBL:GFP80503.1};	--	GO:0046872,metal ion binding; GO:0003674,molecular_function; GO:0005488,binding; GO:0043167,ion binding; GO:0043169,cation binding	--	--	--	--
Cluster-10392.6	1794	--	--	hypothetical protein PHJA_000193700 [Phtheirospermum japonicum]	--	A0A830B7M5_9LAMI SubName: Full=Uncharacterized protein {ECO:0000313|EMBL:GFP80503.1};	--	GO:0046872,metal ion binding; GO:0003674,molecular_function; GO:0005488,binding; GO:0043167,ion binding; GO:0043169,cation binding	--	--	--	--
Cluster-10392.7	2108	--	--	hypothetical protein PHJA_000193700 [Phtheirospermum japonicum]	--	A0A830B7M5_9LAMI SubName: Full=Uncharacterized protein {ECO:0000313|EMBL:GFP80503.1};	--	GO:0046872,metal ion binding; GO:0003674,molecular_function; GO:0005488,binding; GO:0043167,ion binding; GO:0043169,cation binding	--	--	--	--
Cluster-10392.8	2762	K20222 importin-5 | (RefSeq) importin-5-like (A)	ko03013: Nucleocytoplasmic transport	PREDICTED: vesicle-associated protein 1-3-like [Nicotiana tabacum]	VAP13_ARATH RecName: Full=Vesicle-associated protein 1-3; AltName: Full=Plant VAP homolog 13; Short=AtPVA13; AltName: Full=VAMP-associated protein 1-3; Contains: RecName: Full=Vesicle-associated protein 1-3, N-terminally processed;	A0A1S4A8B5_TOBAC SubName: Full=vesicle-associated protein 1-3-like {ECO:0000313|RefSeq:XP_016472824.1};	VAMP-associated protein involved in inositol metabolism	GO:0005783,endoplasmic reticulum; GO:0005789,endoplasmic reticulum membrane; GO:0016021,integral component of membrane; GO:0005886,plasma membrane; GO:0090158,endoplasmic reticulum membrane organization; GO:0061817,endoplasmic reticulum-plasma membrane tethering; GO:0006996,organelle organization; GO:0007029,endoplasmic reticulum organization; GO:0008150,biological_process; GO:0009987,cellular pr…	MSP (Major sperm protein) domain	--	--	--
Cluster-10392.9	3128	K20222 importin-5 | (RefSeq) importin-5-like (A)	ko03013: Nucleocytoplasmic transport	hypothetical protein RHSIM_Rhsim01G0149900 [Rhododendron simsii]	VAP13_ARATH RecName: Full=Vesicle-associated protein 1-3; AltName: Full=Plant VAP homolog 13; Short=AtPVA13; AltName: Full=VAMP-associated protein 1-3; Contains: RecName: Full=Vesicle-associated protein 1-3, N-terminally processed;	A0A834HH90_RHOSS RecName: Full=MSP domain-containing protein {ECO:0000259|PROSITE:PS50202};	VAMP-associated protein involved in inositol metabolism	GO:0005783,endoplasmic reticulum; GO:0005789,endoplasmic reticulum membrane; GO:0016021,integral component of membrane; GO:0005886,plasma membrane; GO:0090158,endoplasmic reticulum membrane organization; GO:0061817,endoplasmic reticulum-plasma membrane tethering; GO:0006996,organelle organization; GO:0007029,endoplasmic reticulum organization; GO:0008150,biological_process; GO:0009987,cellular pr…	MSP (Major sperm protein) domain	--	--	--
Cluster-10393.0	387	--	--	--	--	--	--	--	--	--	--	--
Cluster-10394.0	973	K20347 p24 family protein beta-1 | (RefSeq) hypothetical protein (A)	--	--	--	--	Membrane trafficking protein, emp24/gp25L/p24 family	--	emp24/gp25L/p24 family/GOLD	--	--	--
Cluster-10395.0	434	K09286 EREBP-like factor | (RefSeq) ethylene-responsive transcription factor 5-like (A)	--	ethylene-responsive transcription factor ERF098 [Artemisia annua]	ERF98_ARATH RecName: Full=Ethylene-responsive transcription factor ERF098;	A0A2U1NHE0_ARTAN SubName: Full=Ethylene-responsive transcription factor ERF098 {ECO:0000313|EMBL:PWA72870.1};	--	GO:0005634,nucleus; GO:0003677,DNA binding; GO:0003700,DNA-binding transcription factor activity; GO:0009873,ethylene-activated signaling pathway; GO:0003674,molecular_function; GO:0003676,nucleic acid binding; GO:0005488,binding; GO:0097159,organic cyclic compound binding; GO:1901363,heterocyclic compound binding; GO:0140110,transcription regulator activity; GO:0000160,phosphorelay signal transd…	AP2 domain	AP2/ERF-ERF	TF	AP2/ERF->AP2/ERF-ERF
Cluster-10396.0	825	--	--	--	--	--	--	--	--	--	--	--
Cluster-10397.0	234	--	--	--	--	--	--	--	--	--	--	--
Cluster-10398.0	496	--	--	--	--	--	--	--	--	--	--	--
Cluster-10399.0	425	--	--	--	--	--	--	--	--	--	--	--
Cluster-104.0	564	K14708 solute carrier family 26 (sodium-independent sulfate anion transporter), member 11 | (RefSeq) probable sulfate permease C3H7.02 (A)	--	SULTR4 [Arabidopsis thaliana]	SUT1_STYHA RecName: Full=High affinity sulfate transporter 1;	A0A7S1CS24_9STRA SubName: Full=Hypothetical protein {ECO:0000313|EMBL:CAD8925869.1}; Flags: Fragment;	Sulfate/bicarbonate/oxalate exchanger SAT-1 and related transporters (SLC26 family)	GO:0016021,integral component of membrane; GO:0008271,secondary active sulfate transmembrane transporter activity; GO:0003674,molecular_function; GO:0005215,transporter activity; GO:0008509,anion transmembrane transporter activity; GO:0015075,ion transmembrane transporter activity; GO:0015103,inorganic anion transmembrane transporter activity; GO:0015116,sulfate transmembrane transporter activity…	Sulfate permease family	--	--	--
Cluster-1040.0	705	K12189 ESCRT-II complex subunit VPS25 | (RefSeq) vacuolar protein sorting-associated protein 25 (A)	ko04144: Endocytosis	hypothetical protein BDL97_07G029200 [Sphagnum fallax]	VPS25_ARATH RecName: Full=Vacuolar protein sorting-associated protein 25; Short=AtVPS25; AltName: Full=ESCRT-II complex subunit VPS25;	A0A388KPD2_CHABU SubName: Full=Uncharacterized protein {ECO:0000313|EMBL:GBG71906.1};	Uncharacterized conserved protein	GO:0000814,ESCRT II complex; GO:0042803,protein homodimerization activity; GO:0005198,structural molecule activity; GO:0043328,protein transport to vacuole involved in ubiquitin-dependent protein catabolic process via the multivesicular body sorting pathway; GO:0003674,molecular_function; GO:0005488,binding; GO:0005515,protein binding; GO:0042802,identical protein binding; GO:0046983,protein dime…	ESCRT-II complex subunit	--	--	--
Cluster-10400.0	279	K19329 WW domain-containing oxidoreductase | (RefSeq) short-chain dehydrogenase TIC 32, chloroplastic isoform X1 (A)	--	Short-chain dehydrogenase TIC 32, chloroplastic [Capsicum chinense]	TIC32_ARATH RecName: Full=Short-chain dehydrogenase TIC 32, chloroplastic {ECO:0000303|PubMed:15180984}; EC=1.1.1.-; AltName: Full=Translocon at the inner envelope membrane of chloroplasts 32 {ECO:0000303|PubMed:15180984}; Short=AtTIC32 {ECO:0000303|PubMed:15180984};	A0A2G3BPW4_CAPCH SubName: Full=Short-chain dehydrogenase TIC 32, chloroplastic {ECO:0000313|EMBL:PHU08521.1};	Dehydrogenases with different specificities (related to short-chain alcohol dehydrogenases)	GO:0009507,chloroplast; GO:0009941,chloroplast envelope; GO:0009706,chloroplast inner membrane; GO:0005829,cytosol; GO:0005886,plasma membrane; GO:0016491,oxidoreductase activity; GO:0015031,protein transport; GO:0003674,molecular_function; GO:0003824,catalytic activity; GO:0006810,transport; GO:0008104,protein localization; GO:0008150,biological_process; GO:0009987,cellular process; GO:0033036,m…	--	--	--	--
Cluster-10401.0	341	--	--	--	--	--	--	--	--	--	--	--
Cluster-10402.0	443	--	--	--	--	--	--	--	--	--	--	--
Cluster-10403.0	1487	K05681 ATP-binding cassette, subfamily G (WHITE), member 2 | (RefSeq) ABC transporter G family member 14-like isoform X1 (A)	ko02010: ABC transporters	--	--	A0A8B8NYQ8_9MYRT SubName: Full=neural-cadherin-like {ECO:0000313|RefSeq:XP_030526848.1};	FOG: Cadherin repeats	GO:0016021,integral component of membrane; GO:0005886,plasma membrane; GO:0005509,calcium ion binding; GO:0007156,homophilic cell adhesion via plasma membrane adhesion molecules; GO:0003674,molecular_function; GO:0005488,binding; GO:0043167,ion binding; GO:0043169,cation binding; GO:0046872,metal ion binding; GO:0007155,cell adhesion; GO:0008150,biological_process; GO:0009987,cellular process; GO…	Cadherin, Y-type LIR-motif	--	--	--
Cluster-10404.0	2177	--	--	--	--	--	--	--	--	--	--	--
Cluster-10405.0	588	--	--	--	--	--	--	--	--	--	--	--
Cluster-10406.0	517	K14487 auxin responsive GH3 gene family | (RefSeq) probable indole-3-acetic acid-amido synthetase GH3.1 (A)	ko04075: Plant hormone signal transduction	hypothetical protein [Gossypium harknessii]	GH32_ORYSJ RecName: Full=Probable indole-3-acetic acid-amido synthetase GH3.2; EC=6.3.2.-; AltName: Full=Auxin-responsive GH3-like protein 2; Short=OsGH3-2;	A0A7J9GP69_9ROSI SubName: Full=Uncharacterized protein {ECO:0000313|EMBL:MBA0799148.1}; Flags: Fragment;	--	GO:0005737,cytoplasm; GO:0016881,acid-amino acid ligase activity; GO:0009733,response to auxin; GO:0009416,response to light stimulus; GO:0003674,molecular_function; GO:0003824,catalytic activity; GO:0016874,ligase activity; GO:0016879,ligase activity, forming carbon-nitrogen bonds; GO:0008150,biological_process; GO:0009719,response to endogenous stimulus; GO:0009725,response to hormone; GO:00100…	GH3 auxin-responsive promoter	--	--	--
Cluster-10407.0	347	--	--	--	--	--	--	--	--	--	--	--
Cluster-10408.0	365	K05909 laccase [EC:1.10.3.2] | (RefSeq) laccase-15 (A)	--	hypothetical protein HHK36_009395 [Tetracentron sinense]	LAC15_ARATH RecName: Full=Laccase-15; EC=1.10.3.2; AltName: Full=Benzenediol:oxygen oxidoreductase 15; AltName: Full=Diphenol oxidase 15; AltName: Full=Protein TRANSPARENT TESTA 10; AltName: Full=Urishiol oxidase 15; Flags: Precursor;	A0A834ZCU0_9MAGN RecName: Full=Laccase {ECO:0000256|ARBA:ARBA00012297, ECO:0000256|RuleBase:RU361119}; EC=1.10.3.2 {ECO:0000256|ARBA:ARBA00012297, ECO:0000256|RuleBase:RU361119}; AltName: Full=Benzenediol:oxygen oxidoreductase {ECO:0000256|RuleBase:RU361119}; AltName: Full=Diphenol oxidase {ECO:0000256|RuleBase:RU361119}; AltName: Full=Urishiol oxidase {ECO:0000256|RuleBase:RU361119};	Multicopper oxidases	GO:0048046,apoplast; GO:0005507,copper ion binding; GO:0052716,hydroquinone:oxygen oxidoreductase activity; GO:0016491,oxidoreductase activity; GO:0009813,flavonoid biosynthetic process; GO:0009809,lignin biosynthetic process; GO:0046274,lignin catabolic process; GO:0010023,proanthocyanidin biosynthetic process; GO:0046688,response to copper ion; GO:0003674,molecular_function; GO:0005488,binding;…	--	--	--	--
Cluster-10409.0	458	--	--	--	--	--	--	--	--	--	--	--
Cluster-1041.0	454	--	--	--	--	--	--	--	--	--	--	--
Cluster-10410.0	363	--	--	--	--	--	--	--	--	--	--	--
Cluster-10411.0	1459	--	--	--	--	--	--	--	--	--	--	--
Cluster-10412.0	384	--	--	--	--	--	--	--	--	--	--	--
Cluster-10413.0	657	--	--	--	--	--	--	--	--	--	--	--
Cluster-10414.0	292	--	--	--	--	--	--	--	--	--	--	--
Cluster-10415.0	419	--	--	--	--	--	--	--	--	--	--	--
Cluster-10416.0	1136	--	--	--	--	--	--	--	--	--	--	--
Cluster-10417.0	1038	K00522 ferritin heavy chain [EC:1.16.3.2] | (RefSeq) ferritin-4, chloroplastic-like (A)	ko00860: Porphyrin metabolism	hypothetical protein JRO89_XSUnG0216600 [Xanthoceras sorbifolium]	FRI1_MAIZE RecName: Full=Ferritin-1, chloroplastic; EC=1.16.3.1; AltName: Full=ZmFer1; Flags: Precursor;	A0A1D1YFD4_9ARAE RecName: Full=Ferritin {ECO:0000256|RuleBase:RU361145}; EC=1.16.3.1 {ECO:0000256|RuleBase:RU361145};	Ferritin	GO:0009507,chloroplast; GO:0005737,cytoplasm; GO:0008199,ferric iron binding; GO:0008198,ferrous iron binding; GO:0004322,ferroxidase activity; GO:0006880,intracellular sequestering of iron ion; GO:0006826,iron ion transport; GO:0003674,molecular_function; GO:0005488,binding; GO:0005506,iron ion binding; GO:0043167,ion binding; GO:0043169,cation binding; GO:0046872,metal ion binding; GO:0046914,t…	Ferritin-like domain	--	--	--
Cluster-10418.0	1049	K16732 Ase1/PRC1/MAP65 family protein | (RefSeq) uncharacterized protein LOC105962053 (A)	--	uncharacterized protein LOC107176176 [Citrus sinensis]	FRS6_ARATH RecName: Full=Protein FAR1-RELATED SEQUENCE 6;	A0A443N7S9_9MAGN RecName: Full=Protein FAR1-RELATED SEQUENCE {ECO:0000256|RuleBase:RU367018};	--	GO:0005634,nucleus; GO:0008270,zinc ion binding; GO:0006355,regulation of DNA-templated transcription; GO:0003674,molecular_function; GO:0005488,binding; GO:0043167,ion binding; GO:0043169,cation binding; GO:0046872,metal ion binding; GO:0046914,transition metal ion binding; GO:0006139,nucleobase-containing compound metabolic process; GO:0006351,DNA-templated transcription; GO:0006725,cellular ar…	MULE transposase domain	FAR1	TF	FAR1
Cluster-10419.0	815	--	--	--	--	--	--	--	--	--	--	--
Cluster-1042.0	455	--	--	--	--	--	--	--	--	--	--	--
Cluster-10420.0	1581	K09699 2-oxoisovalerate dehydrogenase E2 component (dihydrolipoyl transacylase) [EC:2.3.1.168] | (RefSeq) lipoamide acyltransferase component of branched-chain alpha-keto acid dehydrogenase complex, mitochondrial (A)	ko00280: Valine, leucine and isoleucine degradation; ko00640: Propanoate metabolism; ko00785: Lipoic acid metabolism; ko01100: Metabolic pathways; ko01110: Biosynthesis of secondary metabolites; ko01210: 2-Oxocarboxylic acid metabolism	Lipoamide acyltransferase component of branched-chain alpha-keto acid dehydrogenase complex-mitochondrial [Striga hermonthica]	ODB2_ARATH RecName: Full=Lipoamide acyltransferase component of branched-chain alpha-keto acid dehydrogenase complex, mitochondrial; EC=2.3.1.168; AltName: Full=Branched-chain alpha-keto acid dehydrogenase complex component E2; Short=BCE2; Short=BCKAD-E2; Short=BCKADE2; AltName: Full=Dihydrolipoamide acetyltransferase component of branched-chain alpha-keto acid dehydrogenase complex; AltName: Ful…	A0A6A4A699_9STRA RecName: Full=Dihydrolipoamide acetyltransferase component of pyruvate dehydrogenase complex {ECO:0000256|RuleBase:RU003423}; EC=2.3.1.- {ECO:0000256|RuleBase:RU003423};	Dihydrolipoamide transacylase (alpha-keto acid dehydrogenase E2 subunit)	GO:0005737,cytoplasm; GO:0005759,mitochondrial matrix; GO:0005739,mitochondrion; GO:0016407,acetyltransferase activity; GO:0004147,dihydrolipoamide branched chain acyltransferase activity; GO:0043754,dihydrolipoyllysine-residue (2-methylpropanoyl)transferase activity; GO:0031405,lipoic acid binding; GO:0008270,zinc ion binding; GO:0043617,cellular response to sucrose starvation; GO:0006633,fatty …	2-oxoacid dehydrogenases acyltransferase (catalytic domain)	--	--	--
Cluster-10421.0	750	--	--	--	--	--	--	--	--	--	--	--
Cluster-10422.0	337	--	--	--	AB14C_ARATH RecName: Full=ABC transporter C family member 14; Short=ABC transporter ABCC.14; Short=AtABCC14; EC=7.6.2.2; AltName: Full=ATP-energized glutathione S-conjugate pump 10; AltName: Full=Glutathione S-conjugate-transporting ATPase 10; AltName: Full=Multidrug resistance-associated protein 10;	--	--	GO:0005829,cytosol; GO:0005794,Golgi apparatus; GO:0016021,integral component of membrane; GO:0016020,membrane; GO:0000325,plant-type vacuole; GO:0005774,vacuolar membrane; GO:0005773,vacuole; GO:0008559,ABC-type xenobiotic transporter activity; GO:0005524,ATP binding; GO:0042626,ATPase-coupled transmembrane transporter activity; GO:0055085,transmembrane transport; GO:0003674,molecular_function; …	--	--	--	--
Cluster-10423.0	622	--	--	--	--	--	--	--	--	--	--	--
Cluster-10424.0	595	--	--	--	--	--	--	--	--	--	--	--
Cluster-10425.0	527	--	--	zinc finger BED domain-containing protein [Salix suchowensis]	--	A0A6N2L9B7_SALVM RecName: Full=BED-type domain-containing protein {ECO:0000259|PROSITE:PS50808};	--	GO:0005634,nucleus; GO:0003677,DNA binding; GO:0046872,metal ion binding; GO:0046983,protein dimerization activity; GO:0009791,post-embryonic development; GO:0003674,molecular_function; GO:0003676,nucleic acid binding; GO:0005488,binding; GO:0097159,organic cyclic compound binding; GO:1901363,heterocyclic compound binding; GO:0043167,ion binding; GO:0043169,cation binding; GO:0005515,protein bind…	--	--	--	--
Cluster-10426.0	432	--	--	--	--	--	--	--	--	--	--	--
Cluster-10427.0	476	K00921 1-phosphatidylinositol-3-phosphate 5-kinase [EC:2.7.1.150] | (RefSeq) 1-phosphatidylinositol-3-phosphate 5-kinase FAB1A-like isoform X1 (A)	ko00562: Inositol phosphate metabolism; ko01100: Metabolic pathways; ko04070: Phosphatidylinositol signaling system; ko04145: Phagosome	uncharacterized protein LOC120578237 [Medicago truncatula]	POLX_TOBAC RecName: Full=Retrovirus-related Pol polyprotein from transposon TNT 1-94; Includes: RecName: Full=Protease; EC=3.4.23.-; Includes: RecName: Full=Reverse transcriptase; EC=2.7.7.49; Includes: RecName: Full=Endonuclease;	A0A2N9HUR1_FAGSY RecName: Full=Integrase catalytic domain-containing protein {ECO:0000259|PROSITE:PS50994};	FOG: Transposon-encoded proteins with TYA, reverse transcriptase, integrase domains in various combinations	GO:0004190,aspartic-type endopeptidase activity; GO:0004519,endonuclease activity; GO:0003676,nucleic acid binding; GO:0003964,RNA-directed DNA polymerase activity; GO:0008270,zinc ion binding; GO:0015074,DNA integration; GO:0006508,proteolysis; GO:0003674,molecular_function; GO:0003824,catalytic activity; GO:0004175,endopeptidase activity; GO:0008233,peptidase activity; GO:0016787,hydrolase acti…	--	--	--	--
Cluster-10428.0	417	--	--	--	--	--	--	--	--	--	--	--
Cluster-10429.0	722	K13083 flavonoid 3',5'-hydroxylase [EC:1.14.14.81] | (RefSeq) flavonoid 3',5'-hydroxylase 1-like (A)	ko00941: Flavonoid biosynthesis; ko00944: Flavone and flavonol biosynthesis; ko01110: Biosynthesis of secondary metabolites	RNA-binding protein 39-like [Salvia splendens]	--	A0A4D9C430_SALSN SubName: Full=RNA-binding protein 39 {ECO:0000313|EMBL:TEY92903.1};	Transcriptional coactivator CAPER (RRM superfamily)	GO:0005634,nucleus; GO:0003723,RNA binding; GO:0006397,mRNA processing; GO:0003674,molecular_function; GO:0003676,nucleic acid binding; GO:0005488,binding; GO:0097159,organic cyclic compound binding; GO:1901363,heterocyclic compound binding; GO:0006139,nucleobase-containing compound metabolic process; GO:0006396,RNA processing; GO:0006725,cellular aromatic compound metabolic process; GO:0006807,n…	linker between RRM2 and RRM3 domains in RBM39 protein	--	--	--
Cluster-1043.0	911	--	--	--	--	--	--	--	--	--	--	--
Cluster-10430.0	1410	K20123 protein kinase C and casein kinase substrate in neurons protein | (RefSeq) GRB2-related adaptor protein 2 (A)	--	--	SH3P2_ARATH RecName: Full=SH3 domain-containing protein 2 {ECO:0000303|PubMed:11701884}; Short=AtSH3P2 {ECO:0000303|PubMed:11701884};	A0A8B8Q2S9_9MYRT SubName: Full=SH3 domain-containing kinase-binding protein 1-like {ECO:0000313|RefSeq:XP_030540672.1};	Adaptor protein CMS/SETA	GO:0000421,autophagosome membrane; GO:0009504,cell plate; GO:0030136,clathrin-coated vesicle; GO:0005829,cytosol; GO:0005768,endosome; GO:0005770,late endosome; GO:0005634,nucleus; GO:0005886,plasma membrane; GO:0005547,phosphatidylinositol-3,4,5-trisphosphate binding; GO:0043325,phosphatidylinositol-3,4-bisphosphate binding; GO:0032266,phosphatidylinositol-3-phosphate binding; GO:0005546,phospha…	Variant SH3 domain	--	--	--
Cluster-10431.0	748	--	--	--	--	--	--	--	--	--	--	--
Cluster-10432.0	456	--	--	--	--	--	--	--	--	--	--	--
Cluster-10433.0	287	--	--	--	--	--	--	--	--	--	--	--
Cluster-10434.0	776	--	--	--	--	--	--	--	--	--	--	--
Cluster-10435.0	271	K13459 disease resistance protein RPS2 | (RefSeq) disease resistance protein At4g27190-like (A)	ko04626: Plant-pathogen interaction	TMV resistance protein N [Morella rubra]	TMVRN_NICGU RecName: Full=TMV resistance protein N; EC=3.2.2.6 {ECO:0000255|PROSITE-ProRule:PRU00204};	A0A6A1W5J4_9ROSI SubName: Full=TMV resistance protein N {ECO:0000313|EMBL:KAB1218978.1};	--	GO:0005737,cytoplasm; GO:0043531,ADP binding; GO:0005524,ATP binding; GO:0050135,NAD(P)+ nucleosidase activity; GO:0061809,NAD+ nucleotidase, cyclic ADP-ribose generating; GO:0050832,defense response to fungus; GO:0009626,plant-type hypersensitive response; GO:0007165,signal transduction; GO:0000166,nucleotide binding; GO:0003674,molecular_function; GO:0005488,binding; GO:0017076,purine nucleotid…	--	--	--	--
Cluster-10436.0	748	--	--	--	--	--	--	--	--	--	--	--
Cluster-10437.0	1097	K13458 disease resistance protein | (RefSeq) cysteine and histidine-rich domain-containing protein RAR1 (A)	ko04626: Plant-pathogen interaction	cysteine and histidine-rich domain-containing protein RAR1-like [Quercus suber]	RAR1_ARATH RecName: Full=Cysteine and histidine-rich domain-containing protein RAR1; AltName: Full=AtRAR1; AltName: Full=CHORD domain-containing protein RAR1; AltName: Full=Protein PPHB SUSCEPTIBLE 2; AltName: Full=Protein REQUIRED FOR MLA12 RESISTANCE 1;	A0A830H658_9CHLO SubName: Full=Integrin beta-1-binding protein 2 {ECO:0000313|EMBL:GHP02524.1};	Zn2+-binding protein Melusin/RAR1, contains CHORD domain	GO:0005737,cytoplasm; GO:0005634,nucleus; GO:0051879,Hsp90 protein binding; GO:0008270,zinc ion binding; GO:0042742,defense response to bacterium; GO:0050832,defense response to fungus; GO:0009626,plant-type hypersensitive response; GO:0050821,protein stabilization; GO:0002679,respiratory burst involved in defense response; GO:0003674,molecular_function; GO:0005488,binding; GO:0005515,protein bin…	CHORD	--	--	--
Cluster-10438.0	311	--	--	--	--	--	--	--	--	--	--	--
Cluster-10439.0	1517	K14538 nuclear GTP-binding protein | (RefSeq) guanine nucleotide-binding protein-like NSN1 (A)	ko03008: Ribosome biogenesis in eukaryotes	hypothetical protein KI387_017029, partial [Taxus chinensis]	NSN1_ARATH RecName: Full=Guanine nucleotide-binding protein-like NSN1 {ECO:0000305}; Short=Nucleolar GTP-binding protein NSN1 {ECO:0000305}; AltName: Full=DAR GTPase 4 {ECO:0000303|PubMed:16849600}; AltName: Full=Protein nucleostemin-like 1 {ECO:0000303|PubMed:22357616};	A0A5P1F2V1_ASPOF RecName: Full=CP-type G domain-containing protein {ECO:0000259|PROSITE:PS51721};	GTPase	GO:0005730,nucleolus; GO:0009506,plasmodesma; GO:0005525,GTP binding; GO:0003729,mRNA binding; GO:0048825,cotyledon development; GO:0048444,floral organ morphogenesis; GO:0010077,maintenance of inflorescence meristem identity; GO:0045892,negative regulation of DNA-templated transcription; GO:0045995,regulation of embryonic development; GO:0045604,regulation of epidermal cell differentiation; GO:2…	50S ribosome-binding GTPase	--	--	--
Cluster-1044.0	503	--	--	TraB domain-containing protein [Cephalotus follicularis]	--	A0A1Q3CM27_CEPFO SubName: Full=TraB domain-containing protein {ECO:0000313|EMBL:GAV81304.1};	Uncharacterized conserved protein, contains TraB domain	GO:0016021,integral component of membrane; GO:0005575,cellular_component; GO:0016020,membrane; GO:0031224,intrinsic component of membrane; GO:0110165,cellular anatomical entity	TraB/PrgY/gumN family	--	--	--
Cluster-10440.0	2560	K11140 aminopeptidase N [EC:3.4.11.2] | (RefSeq) aminopeptidase Ey-like (A)	ko00480: Glutathione metabolism; ko01100: Metabolic pathways	aminopeptidase M1 [Pistacia vera]	APM1D_ORYSJ RecName: Full=Aminopeptidase M1-D; EC=3.4.11.2; AltName: Full=Alpha-aminoacylpeptide hydrolase;	A0A1Q3AN13_CEPFO RecName: Full=Aminopeptidase {ECO:0000256|RuleBase:RU364040}; EC=3.4.11.- {ECO:0000256|RuleBase:RU364040};	Puromycin-sensitive aminopeptidase and related aminopeptidases	GO:0005737,cytoplasm; GO:0005783,endoplasmic reticulum; GO:0016020,membrane; GO:0070006,metalloaminopeptidase activity; GO:0042277,peptide binding; GO:0008270,zinc ion binding; GO:0043171,peptide catabolic process; GO:0006508,proteolysis; GO:0003674,molecular_function; GO:0003824,catalytic activity; GO:0004177,aminopeptidase activity; GO:0008233,peptidase activity; GO:0008235,metalloexopeptidase …	ERAP1-like C-terminal domain	--	--	--
Cluster-10441.0	382	--	--	--	--	--	--	--	--	--	--	--
Cluster-10442.0	435	--	--	hypothetical protein POTOM_012712 [Populus tomentosa]	--	A0A3N7EWP8_POPTR RecName: Full=Protein kinase domain-containing protein {ECO:0000259|PROSITE:PS50011};	--	GO:0005524,ATP binding; GO:0004672,protein kinase activity; GO:0006468,protein phosphorylation; GO:0000166,nucleotide binding; GO:0003674,molecular_function; GO:0005488,binding; GO:0017076,purine nucleotide binding; GO:0030554,adenyl nucleotide binding; GO:0032553,ribonucleotide binding; GO:0032555,purine ribonucleotide binding; GO:0032559,adenyl ribonucleotide binding; GO:0035639,purine ribonucl…	--	--	--	--
Cluster-10443.0	1599	K14321 nucleoporin-likeLKLATHGLN	ko03013: Nucleocytoplasmic transport	nuclear pore complex protein NUP93A [Lactuca sativa]	--	A0A8B8PQF4_9MYRT SubName: Full=nuclear pore complex protein Nup93-like {ECO:0000313|RefSeq:XP_030536999.1};	Cullins	GO:0000139,Golgi membrane; GO:0016021,integral component of membrane; GO:0005643,nuclear pore; GO:0015165,pyrimidine nucleotide-sugar transmembrane transporter activity; GO:0017056,structural constituent of nuclear pore; GO:0003674,molecular_function; GO:0005215,transporter activity; GO:0005338,nucleotide-sugar transmembrane transporter activity; GO:0015932,nucleobase-containing compound transmem…	Nup93/Nic96	--	--	--
Cluster-10444.0	261	--	--	--	--	--	--	--	--	--	--	--
Cluster-10445.0	495	--	--	--	--	--	--	--	--	--	--	--
Cluster-10446.0	1698	--	--	--	--	--	--	--	--	--	--	--
Cluster-10447.0	942	--	--	--	--	--	--	--	--	--	--	--
Cluster-10448.0	316	--	--	--	--	--	--	--	--	--	--	--
Cluster-10449.0	357	--	--	--	--	--	--	--	--	--	--	--
Cluster-1045.0	458	--	--	--	CXIP4_ARATH RecName: Full=CAX-interacting protein 4;	--	Uncharacterized conserved protein	GO:0005737,cytoplasm; GO:0005634,nucleus; GO:0003676,nucleic acid binding; GO:0008270,zinc ion binding; GO:0003674,molecular_function; GO:0005488,binding; GO:0097159,organic cyclic compound binding; GO:1901363,heterocyclic compound binding; GO:0043167,ion binding; GO:0043169,cation binding; GO:0046872,metal ion binding; GO:0046914,transition metal ion binding; GO:0005575,cellular_component; GO:00…	Zinc knuckle	--	--	--
Cluster-10450.0	455	--	--	--	--	--	--	--	--	--	--	--
Cluster-10451.0	399	K13422 transcription factor MYC2 | (RefSeq) transcription factor MYC1-like (A)	ko04016: MAPK signaling pathway - plant; ko04075: Plant hormone signal transduction	basic helix-loop-helix (bHLH) DNA-binding superfamily protein [Actinidia rufa]	BHL42_ACTCC RecName: Full=Transcription factor BHLH42 {ECO:0000305}; AltName: Full=Basic helix-loop-helix protein 42 {ECO:0000305}; Short=AcBHLH42 {ECO:0000303|PubMed:30912865};	A0A7J0G1P8_9ERIC SubName: Full=Basic helix-loop-helix (BHLH) DNA-binding superfamily protein {ECO:0000313|EMBL:GFZ04700.1};	--	GO:0005634,nucleus; GO:0003677,DNA binding; GO:0046983,protein dimerization activity; GO:0031542,positive regulation of anthocyanin biosynthetic process; GO:0045893,positive regulation of DNA-templated transcription; GO:0003674,molecular_function; GO:0003676,nucleic acid binding; GO:0005488,binding; GO:0097159,organic cyclic compound binding; GO:1901363,heterocyclic compound binding; GO:0005515,p…	Helix-loop-helix DNA-binding domain	bHLH	TF	bHLH
Cluster-10452.0	602	--	--	--	--	--	--	--	--	--	--	--
Cluster-10453.0	269	--	--	--	--	--	--	--	--	--	--	--
Cluster-10454.0	535	--	--	--	--	--	--	--	--	--	--	--
Cluster-10455.0	930	--	--	--	--	--	--	--	--	--	--	--
Cluster-10456.0	436	--	--	--	--	--	--	--	--	--	--	--
Cluster-10457.0	596	--	--	--	--	--	--	--	--	--	--	--
Cluster-10458.0	506	--	--	--	--	--	--	--	--	--	--	--
Cluster-10459.0	1464	--	--	--	--	--	Mucin/alpha-tectorin	--	von Willebrand factor type D domain	--	--	--
Cluster-1046.0	360	--	--	--	--	--	--	--	--	--	--	--
Cluster-10460.0	520	K20416 palmitoyl-[glycerolipid] 7-desaturase [EC:1.14.19.42] | (RefSeq) palmitoyl-monogalactosyldiacylglycerol delta-7 desaturase, chloroplastic-like (A)	--	hypothetical protein FH972_025969 [Carpinus fangiana]	AL10_ANELE RecName: Full=Acyl-CoA C20 Delta5-desaturase {ECO:0000303|PubMed:17384161}; EC=1.14.19.37 {ECO:0000269|PubMed:17384161}; AltName: Full=Acyl-CoA 5-desaturase (non-methylene-interrupted) {ECO:0000303|PubMed:17384161}; AltName: Full=Acyl-CoA 5-desaturase AL10 {ECO:0000305};	A0A6V2AER5_9STRA SubName: Full=Hypothetical protein {ECO:0000313|EMBL:CAD9316455.1};	Fatty acid desaturase	GO:0016021,integral component of membrane; GO:0046872,metal ion binding; GO:0016717,oxidoreductase activity, acting on paired donors, with oxidation of a pair of donors resulting in the reduction of molecular oxygen to two molecules of water; GO:0006636,unsaturated fatty acid biosynthetic process; GO:0003674,molecular_function; GO:0005488,binding; GO:0043167,ion binding; GO:0043169,cation binding…	Fatty acid desaturase	--	--	--
Cluster-10461.0	475	--	--	--	--	--	FOG: Cadherin repeats	--	Cadherin domain	--	--	--
Cluster-10462.0	391	--	--	--	--	--	--	--	--	--	--	--
Cluster-10463.0	635	--	--	--	--	--	--	--	--	--	--	--
Cluster-10464.0	571	--	--	--	--	--	--	--	--	--	--	--
Cluster-10465.0	1352	K20551 dual specificity protein phosphatase 1B [EC:3.1.3.16 3.1.3.48] | (RefSeq) dual specificity protein phosphatase 1B (A)	ko04016: MAPK signaling pathway - plant	dual specificity protein phosphatase 1B-like [Dioscorea cayenensis subsp. rotundata]	DUS1_ARATH RecName: Full=Dual specificity protein phosphatase 1; Short=AtDsPTP1; EC=3.1.3.16; EC=3.1.3.48;	A0A6P6AB31_DURZI SubName: Full=dual specificity protein phosphatase 1-like {ECO:0000313|RefSeq:XP_022762008.1, ECO:0000313|RefSeq:XP_022762010.1};	Dual specificity phosphatase	GO:0005737,cytoplasm; GO:0005634,nucleus; GO:0005516,calmodulin binding; GO:0017017,MAP kinase tyrosine/serine/threonine phosphatase activity; GO:0017018,myosin phosphatase activity; GO:0004721,phosphoprotein phosphatase activity; GO:0004725,protein tyrosine phosphatase activity; GO:0008138,protein tyrosine/serine/threonine phosphatase activity; GO:0008330,protein tyrosine/threonine phosphatase a…	Dual specificity phosphatase, catalytic domain	--	--	--
Cluster-10466.0	449	--	--	--	--	--	--	--	--	--	--	--
Cluster-10467.0	491	--	--	--	--	--	--	--	--	--	--	--
Cluster-10468.0	511	--	--	--	--	--	--	--	--	--	--	--
Cluster-10469.0	441	--	--	--	--	--	--	--	--	--	--	--
Cluster-1047.0	1273	K23164 reticulon-4-interacting protein 1, mitochondrial | (RefSeq) reticulon-4-interacting protein 1, mitochondrial (A)	--	reticulon-4-interacting protein 1, mitochondrial [Cannabis sativa]	QORH_SPIOL RecName: Full=Quinone-oxidoreductase homolog, chloroplastic; EC=1.-.-.-; AltName: Full=ceQORH;	A0A8B8P558_9MYRT SubName: Full=reticulon-4-interacting protein 1 homolog, mitochondrial-like {ECO:0000313|RefSeq:XP_030529749.1};	Zinc-binding oxidoreductase	GO:0009706,chloroplast inner membrane; GO:0016491,oxidoreductase activity; GO:0003674,molecular_function; GO:0003824,catalytic activity; GO:0005575,cellular_component; GO:0005622,intracellular anatomical structure; GO:0005737,cytoplasm; GO:0009507,chloroplast; GO:0009526,plastid envelope; GO:0009528,plastid inner membrane; GO:0009536,plastid; GO:0009941,chloroplast envelope; GO:0016020,membrane; …	Zinc-binding dehydrogenase	--	--	--
Cluster-10470.0	838	K03444 MFS transporter, SP family, ERD6-like sugar transporter | (RefSeq) sugar transporter ERD6-like 6 isoform X1 (A)	--	major facilitator superfamily sugar transporter-like protein, partial [Picea sitchensis]	ERDL6_ARATH RecName: Full=Sugar transporter ERD6-like 6;	A0A8B8PRU6_9MYRT SubName: Full=facilitated trehalose transporter Tret1-like {ECO:0000313|RefSeq:XP_030536958.1};	Predicted transporter (major facilitator superfamily)	GO:0005794,Golgi apparatus; GO:0016021,integral component of membrane; GO:0016020,membrane; GO:0005739,mitochondrion; GO:0000325,plant-type vacuole; GO:0009705,plant-type vacuole membrane; GO:0051119,sugar transmembrane transporter activity; GO:0022857,transmembrane transporter activity; GO:0042593,glucose homeostasis; GO:0010030,positive regulation of seed germination; GO:0055085,transmembrane t…	Sugar (and other) transporter	--	--	--
Cluster-10471.0	908	K01183 chitinase [EC:3.2.1.14] | (RefSeq) hevamine-A (A)	ko00520: Amino sugar and nucleotide sugar metabolism; ko01100: Metabolic pathways	chitinase A [Actinidia rufa]	CHLY_HEVBR RecName: Full=Hevamine-A; Includes: RecName: Full=Chitinase; EC=3.2.1.14; Includes: RecName: Full=Lysozyme; EC=3.2.1.17; Flags: Precursor;	A0A5B7AWU6_DAVIN RecName: Full=Chitinase {ECO:0000256|ARBA:ARBA00012729}; EC=3.2.1.14 {ECO:0000256|ARBA:ARBA00012729}; Flags: Fragment;	Chitinase	GO:0005773,vacuole; GO:0004568,chitinase activity; GO:0003796,lysozyme activity; GO:0006032,chitin catabolic process; GO:0000272,polysaccharide catabolic process; GO:0003674,molecular_function; GO:0003824,catalytic activity; GO:0004553,hydrolase activity, hydrolyzing O-glycosyl compounds; GO:0016787,hydrolase activity; GO:0016798,hydrolase activity, acting on glycosyl bonds; GO:0061783,peptidogly…	Glycosyl hydrolases family 18	--	--	--
Cluster-10472.0	580	--	--	--	--	--	--	--	--	--	--	--
Cluster-10473.0	1929	K12236 transcriptional repressor NF-X1 | (RefSeq) NF-X1-type zinc finger protein NFXL1 (A)	--	NF-X1-type zinc finger protein NFXL1 [Cucumis sativus]	NFXL1_ARATH RecName: Full=NF-X1-type zinc finger protein NFXL1; Short=AtNFXL1; EC=2.3.2.-;	A0A7S4CF84_9EUGL SubName: Full=Hypothetical protein {ECO:0000313|EMBL:CAE0795186.1};	Transcription factor NF-X1, contains NFX-type Zn2+-binding and R3H domains	GO:0005634,nucleus; GO:0000981,DNA-binding transcription factor activity, RNA polymerase II-specific; GO:0003729,mRNA binding; GO:0000977,RNA polymerase II transcription regulatory region sequence-specific DNA binding; GO:0016740,transferase activity; GO:0008270,zinc ion binding; GO:0042742,defense response to bacterium; GO:0016567,protein ubiquitination; GO:0010310,regulation of hydrogen peroxid…	Ataxin-2 C-terminal region	--	--	--
Cluster-10474.0	535	K10753 histone chaperone ASF1 | (RefSeq) histone chaperone ASF1B-like (A)	--	anti- silencing function 1b [Actinidia rufa]	ASF1B_ARATH RecName: Full=Histone chaperone ASF1B; AltName: Full=Anti-silencing function protein 1-like protein b; Short=Anti-silencing function 1b protein; AltName: Full=Silencing group A protein 1;	A0A7J0DEZ1_9ERIC SubName: Full=Anti-silencing function 1b {ECO:0000313|EMBL:GFS32773.1};	Histone chaperone involved in gene silencing	GO:0005737,cytoplasm; GO:0005634,nucleus; GO:0042393,histone binding; GO:0030527,structural constituent of chromatin; GO:0051301,cell division; GO:0006335,DNA replication-dependent chromatin assembly; GO:0006336,NA; GO:0009294,DNA-mediated transformation; GO:0000724,double-strand break repair via homologous recombination; GO:0031567,mitotic cell size control checkpoint signaling; GO:0008361,regul…	--	--	--	--
Cluster-10475.0	492	--	--	--	--	--	--	--	--	--	--	--
Cluster-10476.0	450	--	--	--	--	--	--	--	--	--	--	--
Cluster-10477.0	466	--	--	--	--	--	--	--	--	--	--	--
Cluster-10478.0	356	--	--	--	--	--	--	--	--	--	--	--
Cluster-10479.0	513	--	--	--	--	--	--	--	--	--	--	--
Cluster-1048.0	401	K07517 Delta3-Delta2-enoyl-CoA isomerase [EC:5.3.3.8] | (RefSeq) enoyl-CoA delta isomerase 1, peroxisomal (A)	ko00071: Fatty acid degradation	hypothetical protein BDL97_08G134300 [Sphagnum fallax]	ECI3_ARATH RecName: Full=Enoyl-CoA delta isomerase 3 {ECO:0000305}; EC=5.3.3.8 {ECO:0000269|PubMed:18657232}; AltName: Full=3-hydroxyacyl-CoA dehydratase 1 {ECO:0000312|EMBL:AEE83445.1}; AltName: Full=Delta(3),Delta(2)-enoyl CoA isomerase 3 {ECO:0000303|PubMed:18657232}; Short=AtECI3 {ECO:0000303|PubMed:18657232};	A9RRB0_PHYPA SubName: Full=Predicted protein {ECO:0000313|EMBL:EDQ78667.1}; Flags: Fragment;	--	GO:0005829,cytosol; GO:0005634,nucleus; GO:0004165,delta(3)-delta(2)-enoyl-CoA isomerase activity; GO:0004300,enoyl-CoA hydratase activity; GO:0006635,fatty acid beta-oxidation; GO:0009062,fatty acid catabolic process; GO:0003674,molecular_function; GO:0003824,catalytic activity; GO:0016853,isomerase activity; GO:0016860,intramolecular oxidoreductase activity; GO:0016863,intramolecular oxidoreduc…	Enoyl-CoA hydratase/isomerase	--	--	--
Cluster-10480.0	2592	--	--	PREDICTED: protein UPSTREAM OF FLC isoform X1 [Vitis vinifera]	SOK3_ARATH RecName: Full=Protein SOSEKI 3 {ECO:0000303|PubMed:30737509}; Short=AtSOK3 {ECO:0000303|PubMed:32004461};	A0A5B7AM49_DAVIN SubName: Full=Uncharacterized protein {ECO:0000313|EMBL:MPA57068.1};	--	GO:0031234,extrinsic component of cytoplasmic side of plasma membrane; GO:0042803,protein homodimerization activity; GO:0007049,cell cycle; GO:0051301,cell division; GO:1905392,plant organ morphogenesis; GO:0051258,protein polymerization; GO:0051302,regulation of cell division; GO:2000067,regulation of root morphogenesis; GO:0090708,specification of plant organ axis polarity; GO:0003674,molecular…	Protein SOSEKI, plant	--	--	--
Cluster-10481.0	399	--	--	--	--	--	--	--	--	--	--	--
Cluster-10482.0	518	--	--	--	--	--	--	--	--	--	--	--
Cluster-10483.0	364	--	--	--	--	--	--	--	--	--	--	--
Cluster-10484.0	1739	K14963 COMPASS component SWD3 | (RefSeq) WD repeat-containing protein 5 (A)	ko03083: Polycomb repressive complex	--	--	A0A8B8PA45_9MYRT SubName: Full=host cell factor 1-like {ECO:0000313|RefSeq:XP_030531542.1};	Host cell transcription factor HCFC1	GO:0005634,nucleus; GO:0006950,response to stress; GO:0008150,biological_process; GO:0050896,response to stimulus; GO:0005575,cellular_component; GO:0005622,intracellular anatomical structure; GO:0043226,organelle; GO:0043227,membrane-bounded organelle; GO:0043229,intracellular organelle; GO:0043231,intracellular membrane-bounded organelle; GO:0110165,cellular anatomical entity	Fibronectin type III domain	--	--	--
Cluster-10485.0	581	--	--	hypothetical protein FH972_012228 [Carpinus fangiana]	Y1786_ARATH RecName: Full=Putative B3 domain-containing protein At1g78640;	A0A5N6R6C5_9ROSI SubName: Full=Uncharacterized protein {ECO:0000313|EMBL:KAE8055388.1};	--	GO:0005634,nucleus; GO:0003677,DNA binding; GO:0003674,molecular_function; GO:0003676,nucleic acid binding; GO:0005488,binding; GO:0097159,organic cyclic compound binding; GO:1901363,heterocyclic compound binding; GO:0005575,cellular_component; GO:0005622,intracellular anatomical structure; GO:0043226,organelle; GO:0043227,membrane-bounded organelle; GO:0043229,intracellular organelle; GO:0043231…	B3 DNA binding domain	B3	TF	B3->B3
Cluster-10486.0	624	K16221 transcription factor TCP21 (protein CCA1 HIKING EXPEDITION) | (RefSeq) transcription factor TCP7-like (A)	ko04712: Circadian rhythm - plant	Transcription factor like [Actinidia chinensis var. chinensis]	TCP9_ARATH RecName: Full=Transcription factor TCP9;	A0A2R6QNF3_ACTCC SubName: Full=Transcription factor like {ECO:0000313|EMBL:PSS11457.1};	--	GO:0005634,nucleus; GO:0003700,DNA-binding transcription factor activity; GO:0043565,sequence-specific DNA binding; GO:0000976,transcription cis-regulatory region binding; GO:1900056,negative regulation of leaf senescence; GO:0008361,regulation of cell size; GO:0006355,regulation of DNA-templated transcription; GO:0048364,root development; GO:0003674,molecular_function; GO:0140110,transcription r…	--	TCP	TF	TCP
Cluster-10487.0	343	--	--	--	--	--	--	--	--	--	--	--
Cluster-10488.0	586	--	--	--	--	--	--	--	--	--	--	--
Cluster-10489.0	976	K17302 coatomer subunit beta' | (RefSeq) coatomer protein complex, subunit beta 2 (A)	--	coatomer subunit beta' [Quercus suber]	COB22_ORYSJ RecName: Full=Coatomer subunit beta'-2; AltName: Full=Beta'-coat protein 2; Short=Beta'-COP 2;	A0A2P6TU52_CHLSO SubName: Full=Coatomer subunit beta-1 isoform X1 {ECO:0000313|EMBL:PRW57584.1};	Vesicle coat complex COPI, beta' subunit	GO:0030126,COPI vesicle coat; GO:0000139,Golgi membrane; GO:0005198,structural molecule activity; GO:0006888,endoplasmic reticulum to Golgi vesicle-mediated transport; GO:0006891,intra-Golgi vesicle-mediated transport; GO:0006886,intracellular protein transport; GO:0006890,retrograde vesicle-mediated transport, Golgi to endoplasmic reticulum; GO:0003674,molecular_function; GO:0006810,transport; G…	Coatomer WD associated region	--	--	--
Cluster-1049.0	617	K02153 V-type H+-transporting ATPase subunit e | (RefSeq) V-type proton ATPase subunit e1-like (A)	ko00190: Oxidative phosphorylation; ko01100: Metabolic pathways; ko04145: Phagosome	V-type proton ATPase subunit e1-like [Cynara cardunculus var. scolymus]	VA0E1_ARATH RecName: Full=V-type proton ATPase subunit e1; Short=V-ATPase subunit e1; AltName: Full=Vacuolar H(+)-ATPase subunit e isoform 1; AltName: Full=Vacuolar proton pump subunit e1;	A0A2G5D440_AQUCA SubName: Full=Uncharacterized protein {ECO:0000313|EMBL:PIA38268.1};	Vacuolar H+-ATPase V0 sector, subunit M9.7 (M9.2)	GO:0005794,Golgi apparatus; GO:0016021,integral component of membrane; GO:0033179,proton-transporting V-type ATPase, V0 domain; GO:0005773,vacuole; GO:0046961,proton-transporting ATPase activity, rotational mechanism; GO:0055085,transmembrane transport; GO:0003674,molecular_function; GO:0005215,transporter activity; GO:0008324,cation transmembrane transporter activity; GO:0009678,pyrophosphate hy…	--	--	--	--
Cluster-10490.0	456	--	--	--	--	--	--	--	--	--	--	--
Cluster-10491.0	719	--	--	--	--	--	--	--	--	--	--	--
Cluster-10492.0	428	--	--	--	--	--	--	--	--	--	--	--
Cluster-10493.0	400	--	--	--	--	--	--	--	--	--	--	--
Cluster-10494.0	623	--	--	--	--	--	--	--	--	--	--	--
Cluster-10495.0	401	--	--	--	--	--	--	--	HAP1 N-terminal conserved region	--	--	--
Cluster-10496.0	416	--	--	--	--	--	--	--	--	--	--	--
Cluster-10497.0	1776	K17498 transcription factor SPN1 | (RefSeq) protein IWS1 homolog 1 (A)	--	Transcription factor iws1 [Thalictrum thalictroides]	IWS1_ARATH RecName: Full=Protein IWS1 homolog 1 {ECO:0000305}; Short=AtIWS1 {ECO:0000303|PubMed:20139304}; AltName: Full=Interacts with SPT6 protein 1 {ECO:0000305}; AltName: Full=Protein HIGH NITROGEN INSENSITIVE 9; AltName: Full=Protein SUPPRESSOR OF BES-1-D 1 {ECO:0000305};	A0A7J6VF95_THATH SubName: Full=Transcription factor iws1 {ECO:0000313|EMBL:KAF5183278.1};	Uncharacterized conserved protein	GO:0005634,nucleus; GO:0009742,brassinosteroid mediated signaling pathway; GO:0032784,regulation of DNA-templated transcription elongation; GO:0007154,cell communication; GO:0007165,signal transduction; GO:0008150,biological_process; GO:0009719,response to endogenous stimulus; GO:0009725,response to hormone; GO:0009741,response to brassinosteroid; GO:0009755,hormone-mediated signaling pathway; GO…	TFIIS helical bundle-like domain	IWS1	TR	IWS1
Cluster-10498.0	647	--	--	--	--	--	--	--	--	--	--	--
Cluster-10499.0	1061	K12850 pre-mRNA-splicing factor 38B | (RefSeq) pre-mRNA splicing factor SR-like 1 isoform X1 (A)	ko03040: Spliceosome	unknown [Glycine max]	SRL1_ARATH RecName: Full=Pre-mRNA splicing factor SR-like 1 {ECO:0000303|PubMed:12047626}; Short=AtSRL1 {ECO:0000303|PubMed:12047626};	R1EST0_EMIHU RecName: Full=Pre-mRNA-splicing factor 38 {ECO:0000256|RuleBase:RU367025}; Flags: Fragment;	Putative RNA binding protein	GO:0071011,precatalytic spliceosome; GO:0006397,mRNA processing; GO:0010226,response to lithium ion; GO:0009651,response to salt stress; GO:0008380,RNA splicing; GO:0006139,nucleobase-containing compound metabolic process; GO:0006396,RNA processing; GO:0006725,cellular aromatic compound metabolic process; GO:0006807,nitrogen compound metabolic process; GO:0008150,biological_process; GO:0008152,me…	PRP38 family	--	--	--
Cluster-105.0	371	--	--	--	--	A0A8B8P9V9_9MYRT SubName: Full=acyl-CoA desaturase 4-like {ECO:0000313|RefSeq:XP_030531551.1};	Fatty acid desaturase	GO:0016021,integral component of membrane; GO:0046872,metal ion binding; GO:0016717,oxidoreductase activity, acting on paired donors, with oxidation of a pair of donors resulting in the reduction of molecular oxygen to two molecules of water; GO:0006633,fatty acid biosynthetic process; GO:0003674,molecular_function; GO:0005488,binding; GO:0043167,ion binding; GO:0043169,cation binding; GO:0003824…	--	--	--	--
Cluster-1050.0	328	K02148 V-type H+-transporting ATPase subunit C | (RefSeq) V-type proton ATPase subunit C (A)	ko00190: Oxidative phosphorylation; ko01100: Metabolic pathways; ko04145: Phagosome	unnamed protein product [Triticum turgidum subsp. durum]	VATC_ARATH RecName: Full=V-type proton ATPase subunit C; Short=V-ATPase subunit C; AltName: Full=Vacuolar H(+)-ATPase subunit C; AltName: Full=Vacuolar proton pump subunit C;	A0A8B8Q0K8_9MYRT RecName: Full=V-type proton ATPase subunit C {ECO:0000256|RuleBase:RU364010};	Vacuolar H+-ATPase V1 sector, subunit C	GO:0009507,chloroplast; GO:0005576,extracellular region; GO:0005794,Golgi apparatus; GO:0000325,plant-type vacuole; GO:0005886,plasma membrane; GO:0005774,vacuolar membrane; GO:0000221,vacuolar proton-transporting V-type ATPase, V1 domain; GO:0005773,vacuole; GO:0046961,proton-transporting ATPase activity, rotational mechanism; GO:0009826,unidimensional cell growth; GO:0003674,molecular_function;…	V-ATPase subunit C	--	--	--
Cluster-10500.0	675	--	--	--	--	A0A8J2BMM1_9DINO SubName: Full=Hypothetical protein {ECO:0000313|EMBL:CAD7975877.1};	Kinesin-like protein	--	WD domain, G-beta repeat	--	--	--
Cluster-10501.0	660	--	--	--	--	--	--	--	--	--	--	--
Cluster-10502.0	1506	K01923 phosphoribosylaminoimidazole-succinocarboxamide synthase [EC:6.3.2.6] | (RefSeq) fusion protein of phosphoribosylaminoimidazole carboxylase and phosphoribosylaminoimidazole-succinocarboxamide synthase, chloroplast or mitochondrial precursor (A)	ko00230: Purine metabolism; ko01100: Metabolic pathways; ko01110: Biosynthesis of secondary metabolites	LOW QUALITY PROTEIN: phosphoribosylaminoimidazole carboxylase, chloroplastic [Gossypium hirsutum]	PUR7_ARATH RecName: Full=Phosphoribosylaminoimidazole-succinocarboxamide synthase, chloroplastic; EC=6.3.2.6; AltName: Full=SAICAR synthetase; Flags: Precursor;	A0A8B8PRL2_9MYRT SubName: Full=multifunctional protein ADE2-like {ECO:0000313|RefSeq:XP_030536962.1};	Phosphoribosylamidoimidazole-succinocarboxamide synthase	GO:0009507,chloroplast; GO:0009570,chloroplast stroma; GO:0005524,ATP binding; GO:0004639,phosphoribosylaminoimidazolesuccinocarboxamide synthase activity; GO:0006189,'de novo' IMP biosynthetic process; GO:0009733,response to auxin; GO:0000166,nucleotide binding; GO:0003674,molecular_function; GO:0005488,binding; GO:0017076,purine nucleotide binding; GO:0030554,adenyl nucleotide binding; GO:00325…	SAICAR synthetase	--	--	--
Cluster-10503.0	236	--	--	--	--	A0A5B7AF73_DAVIN SubName: Full=Uncharacterized protein {ECO:0000313|EMBL:MPA54785.1};	--	GO:0016021,integral component of membrane; GO:0005575,cellular_component; GO:0016020,membrane; GO:0031224,intrinsic component of membrane; GO:0110165,cellular anatomical entity	--	--	--	--
Cluster-10504.0	980	K02726 20S proteasome subunit alpha 2 [EC:3.4.25.1] | (RefSeq) proteasome subunit alpha type-2 (A)	ko03050: Proteasome	hypothetical protein L1987_85242 [Smallanthus sonchifolius]	PSA2_ORYSI RecName: Full=Proteasome subunit alpha type-2; AltName: Full=20S proteasome alpha subunit B; AltName: Full=20S proteasome subunit alpha-2;	A0A8B8QG03_9MYRT RecName: Full=Proteasome subunit alpha type {ECO:0000256|RuleBase:RU000551};	20S proteasome, regulatory subunit alpha type PSMA2/PRE8	GO:0005737,cytoplasm; GO:0005634,nucleus; GO:0019773,proteasome core complex, alpha-subunit complex; GO:0006511,ubiquitin-dependent protein catabolic process; GO:0006508,proteolysis; GO:0006807,nitrogen compound metabolic process; GO:0008150,biological_process; GO:0008152,metabolic process; GO:0009056,catabolic process; GO:0009057,macromolecule catabolic process; GO:0009987,cellular process; GO:0…	Proteasome subunit	--	--	--
Cluster-10505.0	329	--	--	--	--	--	--	--	--	--	--	--
Cluster-10506.0	419	--	--	--	--	--	--	--	--	--	--	--
Cluster-10507.0	632	--	--	--	--	--	--	--	--	--	--	--
Cluster-10508.0	830	--	--	--	--	--	--	--	--	--	--	--
Cluster-10509.0	535	--	--	--	--	--	--	--	--	--	--	--
Cluster-1051.0	434	--	--	--	--	--	Metallothionein-like protein	--	Tesmin/TSO1-like CXC domain, cysteine-rich domain	CPP	TF	CPP
Cluster-10510.0	536	--	--	hypothetical protein F0562_007512 [Nyssa sinensis]	--	A0A5B7BVF6_DAVIN RecName: Full=Ty3_capsid domain-containing protein {ECO:0000259|Pfam:PF19259}; Flags: Fragment;	--	GO:0043227,membrane-bounded organelle; GO:0005575,cellular_component; GO:0043226,organelle; GO:0110165,cellular anatomical entity	--	--	--	--
Cluster-10511.0	650	--	--	--	--	--	--	--	--	--	--	--
Cluster-10512.0	400	--	--	--	--	--	--	--	--	--	--	--
Cluster-10513.0	641	K03236 translation initiation factor 1A | (RefSeq) eukaryotic translation initiation factor 1A (A)	--	translation initiation factor 1A [Tamarix hispida]	IF1A_ONOVI RecName: Full=Eukaryotic translation initiation factor 1A; Short=eIF-1A; AltName: Full=Eukaryotic translation initiation factor 4C; Short=eIF-4C;	A0A8B8PNF9_9MYRT SubName: Full=eukaryotic translation initiation factor 1A, Y-chromosomal-like {ECO:0000313|RefSeq:XP_030536321.1};	Translation initiation factor 1A (eIF-1A)	GO:0003723,RNA binding; GO:0003743,translation initiation factor activity; GO:0003674,molecular_function; GO:0003676,nucleic acid binding; GO:0005488,binding; GO:0097159,organic cyclic compound binding; GO:1901363,heterocyclic compound binding; GO:0008135,translation factor activity, RNA binding; GO:0045182,translation regulator activity; GO:0090079,translation regulator activity, nucleic acid bi…	Translation initiation factor 1A / IF-1	--	--	--
Cluster-10514.0	321	--	--	--	--	--	--	--	--	--	--	--
Cluster-10515.0	284	--	--	--	--	--	--	--	--	--	--	--
Cluster-10516.0	262	--	--	--	--	--	--	--	--	--	--	--
Cluster-10516.1	3711	K14803 protein phosphatase PTC2/3 [EC:3.1.3.16] | (RefSeq) probable protein phosphatase 2C 49 (A)	--	hypothetical protein M9H77_05816 [Catharanthus roseus]	P2C49_ARATH RecName: Full=Probable protein phosphatase 2C 49; Short=AtPP2C49; EC=3.1.3.16;	A0A5J5C4K3_9ASTE RecName: Full=Protein-serine/threonine phosphatase {ECO:0000256|ARBA:ARBA00013081}; EC=3.1.3.16 {ECO:0000256|ARBA:ARBA00013081};	Serine/threonine protein phosphatase	GO:0005829,cytosol; GO:0005634,nucleus; GO:0046872,metal ion binding; GO:0017018,myosin phosphatase activity; GO:0006470,protein dephosphorylation; GO:0009651,response to salt stress; GO:0003674,molecular_function; GO:0005488,binding; GO:0043167,ion binding; GO:0043169,cation binding; GO:0003824,catalytic activity; GO:0004721,phosphoprotein phosphatase activity; GO:0004722,protein serine/threonin…	Protein phosphatase 2C	--	--	--
Cluster-10516.10	415	--	--	--	--	--	--	--	--	--	--	--
Cluster-10516.11	2106	K13094 RNA-binding protein 5/10 | (RefSeq) SUPPRESSOR OF ABI3-5 isoform X1 (A)	--	hypothetical protein M9H77_33032 [Catharanthus roseus]	SUA_ARATH RecName: Full=SUPPRESSOR OF ABI3-5 {ECO:0000312|EMBL:ADE44117.1}; AltName: Full=REQUIRED FOR SNC4-1D protein 1 {ECO:0000303|PubMed:25267732}; AltName: Full=Splicing factor SUA {ECO:0000305};	A0A5B7AP03_DAVIN SubName: Full=Putative RNA-binding protein 5-B isoform X1 {ECO:0000313|EMBL:MPA57151.1}; Flags: Fragment;	RNA-binding protein RBM5 and related proteins, contain G-patch and RRM domains	GO:0005634,nucleus; GO:0005681,spliceosomal complex; GO:0046872,metal ion binding; GO:0003723,RNA binding; GO:0006397,mRNA processing; GO:0000398,mRNA splicing, via spliceosome; GO:0043484,regulation of RNA splicing; GO:0003674,molecular_function; GO:0005488,binding; GO:0043167,ion binding; GO:0043169,cation binding; GO:0003676,nucleic acid binding; GO:0097159,organic cyclic compound binding; GO:…	RNA recognition motif. (a.k.a. RRM, RBD, or RNP domain)	--	--	--
Cluster-10516.12	5473	K13094 RNA-binding protein 5/10 | (RefSeq) SUPPRESSOR OF ABI3-5 isoform X1 (A)	--	SUPPRESSOR OF ABI3-5 [Camellia lanceoleosa]	SUA_ARATH RecName: Full=SUPPRESSOR OF ABI3-5 {ECO:0000312|EMBL:ADE44117.1}; AltName: Full=REQUIRED FOR SNC4-1D protein 1 {ECO:0000303|PubMed:25267732}; AltName: Full=Splicing factor SUA {ECO:0000305};	A0A5B7AK28_DAVIN SubName: Full=Putative RNA-binding protein 5-B isoform X1 {ECO:0000313|EMBL:MPA57152.1};	RNA-binding protein RBM5 and related proteins, contain G-patch and RRM domains	GO:0005634,nucleus; GO:0005681,spliceosomal complex; GO:0046872,metal ion binding; GO:0003723,RNA binding; GO:0006397,mRNA processing; GO:0000398,mRNA splicing, via spliceosome; GO:0043484,regulation of RNA splicing; GO:0003674,molecular_function; GO:0005488,binding; GO:0043167,ion binding; GO:0043169,cation binding; GO:0003676,nucleic acid binding; GO:0097159,organic cyclic compound binding; GO:…	RNA recognition motif. (a.k.a. RRM, RBD, or RNP domain)	--	--	--
Cluster-10516.13	1672	K13094 RNA-binding protein 5/10 | (RefSeq) SUPPRESSOR OF ABI3-5 (A)	--	G-patch domain-containing protein, partial [Cynara cardunculus var. scolymus]	SUA_ARATH RecName: Full=SUPPRESSOR OF ABI3-5 {ECO:0000312|EMBL:ADE44117.1}; AltName: Full=REQUIRED FOR SNC4-1D protein 1 {ECO:0000303|PubMed:25267732}; AltName: Full=Splicing factor SUA {ECO:0000305};	A0A103XQW7_CYNCS SubName: Full=G-patch domain-containing protein {ECO:0000313|EMBL:KVH95220.1}; Flags: Fragment;	RNA-binding protein RBM5 and related proteins, contain G-patch and RRM domains	GO:0005634,nucleus; GO:0005681,spliceosomal complex; GO:0046872,metal ion binding; GO:0003723,RNA binding; GO:0006397,mRNA processing; GO:0000398,mRNA splicing, via spliceosome; GO:0043484,regulation of RNA splicing; GO:0003674,molecular_function; GO:0005488,binding; GO:0043167,ion binding; GO:0043169,cation binding; GO:0003676,nucleic acid binding; GO:0097159,organic cyclic compound binding; GO:…	--	--	--	--
Cluster-10516.14	427	K13094 RNA-binding protein 5/10 | (RefSeq) RNA-binding protein 10-like isoform X1 (A)	--	PREDICTED: RNA-binding protein 5-like isoform X3 [Populus euphratica]	SUA_ARATH RecName: Full=SUPPRESSOR OF ABI3-5 {ECO:0000312|EMBL:ADE44117.1}; AltName: Full=REQUIRED FOR SNC4-1D protein 1 {ECO:0000303|PubMed:25267732}; AltName: Full=Splicing factor SUA {ECO:0000305};	A0A5B7BRD0_DAVIN SubName: Full=Putative RNA-binding protein {ECO:0000313|EMBL:MPA71442.1}; Flags: Fragment;	RNA-binding protein RBM5 and related proteins, contain G-patch and RRM domains	GO:0005634,nucleus; GO:0005681,spliceosomal complex; GO:0046872,metal ion binding; GO:0003723,RNA binding; GO:0006397,mRNA processing; GO:0000398,mRNA splicing, via spliceosome; GO:0043484,regulation of RNA splicing; GO:0003674,molecular_function; GO:0005488,binding; GO:0043167,ion binding; GO:0043169,cation binding; GO:0003676,nucleic acid binding; GO:0097159,organic cyclic compound binding; GO:…	--	--	--	--
Cluster-10516.15	386	K13094 RNA-binding protein 5/10 | (RefSeq) SUPPRESSOR OF ABI3-5 isoform X1 (A)	--	hypothetical protein RHGRI_020326 [Rhododendron griersonianum]	SUA_ARATH RecName: Full=SUPPRESSOR OF ABI3-5 {ECO:0000312|EMBL:ADE44117.1}; AltName: Full=REQUIRED FOR SNC4-1D protein 1 {ECO:0000303|PubMed:25267732}; AltName: Full=Splicing factor SUA {ECO:0000305};	A0A5B7AKI5_DAVIN SubName: Full=Putative RNA-binding protein 10 isoform X3 {ECO:0000313|EMBL:MPA57147.1}; Flags: Fragment;	RNA-binding protein RBM5 and related proteins, contain G-patch and RRM domains	GO:0005634,nucleus; GO:0005681,spliceosomal complex; GO:0046872,metal ion binding; GO:0003723,RNA binding; GO:0006397,mRNA processing; GO:0000398,mRNA splicing, via spliceosome; GO:0043484,regulation of RNA splicing; GO:0003674,molecular_function; GO:0005488,binding; GO:0043167,ion binding; GO:0043169,cation binding; GO:0003676,nucleic acid binding; GO:0097159,organic cyclic compound binding; GO:…	RNA recognition motif. (a.k.a. RRM, RBD, or RNP domain)	--	--	--
Cluster-10516.16	2029	K13094 RNA-binding protein 5/10 | (RefSeq) SUPPRESSOR OF ABI3-5 (A)	--	suppressor of ABI3-5 [Vitis vinifera]	SUA_ARATH RecName: Full=SUPPRESSOR OF ABI3-5 {ECO:0000312|EMBL:ADE44117.1}; AltName: Full=REQUIRED FOR SNC4-1D protein 1 {ECO:0000303|PubMed:25267732}; AltName: Full=Splicing factor SUA {ECO:0000305};	A0A5B7BRD0_DAVIN SubName: Full=Putative RNA-binding protein {ECO:0000313|EMBL:MPA71442.1}; Flags: Fragment;	RNA-binding protein RBM5 and related proteins, contain G-patch and RRM domains	GO:0005634,nucleus; GO:0005681,spliceosomal complex; GO:0046872,metal ion binding; GO:0003723,RNA binding; GO:0006397,mRNA processing; GO:0000398,mRNA splicing, via spliceosome; GO:0043484,regulation of RNA splicing; GO:0003674,molecular_function; GO:0005488,binding; GO:0043167,ion binding; GO:0043169,cation binding; GO:0003676,nucleic acid binding; GO:0097159,organic cyclic compound binding; GO:…	G-patch domain	--	--	--
Cluster-10516.17	2623	K13094 RNA-binding protein 5/10 | (RefSeq) SUPPRESSOR OF ABI3-5 isoform X1 (A)	--	hypothetical protein L6452_16498 [Arctium lappa]	SUA_ARATH RecName: Full=SUPPRESSOR OF ABI3-5 {ECO:0000312|EMBL:ADE44117.1}; AltName: Full=REQUIRED FOR SNC4-1D protein 1 {ECO:0000303|PubMed:25267732}; AltName: Full=Splicing factor SUA {ECO:0000305};	A0A5B7AK28_DAVIN SubName: Full=Putative RNA-binding protein 5-B isoform X1 {ECO:0000313|EMBL:MPA57152.1};	RNA-binding protein RBM5 and related proteins, contain G-patch and RRM domains	GO:0005634,nucleus; GO:0005681,spliceosomal complex; GO:0046872,metal ion binding; GO:0003723,RNA binding; GO:0006397,mRNA processing; GO:0000398,mRNA splicing, via spliceosome; GO:0043484,regulation of RNA splicing; GO:0003674,molecular_function; GO:0005488,binding; GO:0043167,ion binding; GO:0043169,cation binding; GO:0003676,nucleic acid binding; GO:0097159,organic cyclic compound binding; GO:…	RNA recognition motif. (a.k.a. RRM, RBD, or RNP domain)	--	--	--
Cluster-10516.18	5389	K13094 RNA-binding protein 5/10 | (RefSeq) SUPPRESSOR OF ABI3-5 isoform X1 (A)	--	SUPPRESSOR OF ABI3-5 [Camellia lanceoleosa]	SUA_ARATH RecName: Full=SUPPRESSOR OF ABI3-5 {ECO:0000312|EMBL:ADE44117.1}; AltName: Full=REQUIRED FOR SNC4-1D protein 1 {ECO:0000303|PubMed:25267732}; AltName: Full=Splicing factor SUA {ECO:0000305};	A0A5B7AK28_DAVIN SubName: Full=Putative RNA-binding protein 5-B isoform X1 {ECO:0000313|EMBL:MPA57152.1};	RNA-binding protein RBM5 and related proteins, contain G-patch and RRM domains	GO:0005634,nucleus; GO:0005681,spliceosomal complex; GO:0046872,metal ion binding; GO:0003723,RNA binding; GO:0006397,mRNA processing; GO:0000398,mRNA splicing, via spliceosome; GO:0043484,regulation of RNA splicing; GO:0003674,molecular_function; GO:0005488,binding; GO:0043167,ion binding; GO:0043169,cation binding; GO:0003676,nucleic acid binding; GO:0097159,organic cyclic compound binding; GO:…	RNA recognition motif. (a.k.a. RRM, RBD, or RNP domain)	--	--	--
Cluster-10516.19	4243	K13094 RNA-binding protein 5/10 | (RefSeq) SUPPRESSOR OF ABI3-5 isoform X1 (A)	--	SUPPRESSOR OF ABI3-5 [Camellia lanceoleosa]	SUA_ARATH RecName: Full=SUPPRESSOR OF ABI3-5 {ECO:0000312|EMBL:ADE44117.1}; AltName: Full=REQUIRED FOR SNC4-1D protein 1 {ECO:0000303|PubMed:25267732}; AltName: Full=Splicing factor SUA {ECO:0000305};	A0A5B7AK28_DAVIN SubName: Full=Putative RNA-binding protein 5-B isoform X1 {ECO:0000313|EMBL:MPA57152.1};	RNA-binding protein RBM5 and related proteins, contain G-patch and RRM domains	GO:0005634,nucleus; GO:0005681,spliceosomal complex; GO:0046872,metal ion binding; GO:0003723,RNA binding; GO:0006397,mRNA processing; GO:0000398,mRNA splicing, via spliceosome; GO:0043484,regulation of RNA splicing; GO:0003674,molecular_function; GO:0005488,binding; GO:0043167,ion binding; GO:0043169,cation binding; GO:0003676,nucleic acid binding; GO:0097159,organic cyclic compound binding; GO:…	G-patch domain	--	--	--
Cluster-10516.2	618	--	--	--	--	--	--	--	--	--	--	--
Cluster-10516.20	3807	K13094 RNA-binding protein 5/10 | (RefSeq) SUPPRESSOR OF ABI3-5 isoform X1 (A)	--	SUPPRESSOR OF ABI3-5 [Camellia lanceoleosa]	SUA_ARATH RecName: Full=SUPPRESSOR OF ABI3-5 {ECO:0000312|EMBL:ADE44117.1}; AltName: Full=REQUIRED FOR SNC4-1D protein 1 {ECO:0000303|PubMed:25267732}; AltName: Full=Splicing factor SUA {ECO:0000305};	A0A5B7AK28_DAVIN SubName: Full=Putative RNA-binding protein 5-B isoform X1 {ECO:0000313|EMBL:MPA57152.1};	RNA-binding protein RBM5 and related proteins, contain G-patch and RRM domains	GO:0005634,nucleus; GO:0005681,spliceosomal complex; GO:0046872,metal ion binding; GO:0003723,RNA binding; GO:0006397,mRNA processing; GO:0000398,mRNA splicing, via spliceosome; GO:0043484,regulation of RNA splicing; GO:0003674,molecular_function; GO:0005488,binding; GO:0043167,ion binding; GO:0043169,cation binding; GO:0003676,nucleic acid binding; GO:0097159,organic cyclic compound binding; GO:…	RNA recognition motif. (a.k.a. RRM, RBD, or RNP domain)	--	--	--
Cluster-10516.21	4169	K13094 RNA-binding protein 5/10 | (RefSeq) SUPPRESSOR OF ABI3-5 isoform X1 (A)	--	SUPPRESSOR OF ABI3-5 [Camellia lanceoleosa]	SUA_ARATH RecName: Full=SUPPRESSOR OF ABI3-5 {ECO:0000312|EMBL:ADE44117.1}; AltName: Full=REQUIRED FOR SNC4-1D protein 1 {ECO:0000303|PubMed:25267732}; AltName: Full=Splicing factor SUA {ECO:0000305};	A0A5B7AK28_DAVIN SubName: Full=Putative RNA-binding protein 5-B isoform X1 {ECO:0000313|EMBL:MPA57152.1};	RNA-binding protein RBM5 and related proteins, contain G-patch and RRM domains	GO:0005634,nucleus; GO:0005681,spliceosomal complex; GO:0046872,metal ion binding; GO:0003723,RNA binding; GO:0006397,mRNA processing; GO:0000398,mRNA splicing, via spliceosome; GO:0043484,regulation of RNA splicing; GO:0003674,molecular_function; GO:0005488,binding; GO:0043167,ion binding; GO:0043169,cation binding; GO:0003676,nucleic acid binding; GO:0097159,organic cyclic compound binding; GO:…	G-patch domain	--	--	--
Cluster-10516.22	1840	K13094 RNA-binding protein 5/10 | (RefSeq) SUPPRESSOR OF ABI3-5 (A)	--	G-patch domain-containing protein, partial [Cynara cardunculus var. scolymus]	SUA_ARATH RecName: Full=SUPPRESSOR OF ABI3-5 {ECO:0000312|EMBL:ADE44117.1}; AltName: Full=REQUIRED FOR SNC4-1D protein 1 {ECO:0000303|PubMed:25267732}; AltName: Full=Splicing factor SUA {ECO:0000305};	A0A103XQW7_CYNCS SubName: Full=G-patch domain-containing protein {ECO:0000313|EMBL:KVH95220.1}; Flags: Fragment;	RNA-binding protein RBM5 and related proteins, contain G-patch and RRM domains	GO:0005634,nucleus; GO:0005681,spliceosomal complex; GO:0046872,metal ion binding; GO:0003723,RNA binding; GO:0006397,mRNA processing; GO:0000398,mRNA splicing, via spliceosome; GO:0043484,regulation of RNA splicing; GO:0003674,molecular_function; GO:0005488,binding; GO:0043167,ion binding; GO:0043169,cation binding; GO:0003676,nucleic acid binding; GO:0097159,organic cyclic compound binding; GO:…	G-patch domain	--	--	--
Cluster-10516.3	4273	K14803 protein phosphatase PTC2/3 [EC:3.1.3.16] | (RefSeq) probable protein phosphatase 2C 49 (A)	--	hypothetical protein M9H77_05816 [Catharanthus roseus]	P2C49_ARATH RecName: Full=Probable protein phosphatase 2C 49; Short=AtPP2C49; EC=3.1.3.16;	A0A5J5C4K3_9ASTE RecName: Full=Protein-serine/threonine phosphatase {ECO:0000256|ARBA:ARBA00013081}; EC=3.1.3.16 {ECO:0000256|ARBA:ARBA00013081};	Serine/threonine protein phosphatase	GO:0005829,cytosol; GO:0005634,nucleus; GO:0046872,metal ion binding; GO:0017018,myosin phosphatase activity; GO:0006470,protein dephosphorylation; GO:0009651,response to salt stress; GO:0003674,molecular_function; GO:0005488,binding; GO:0043167,ion binding; GO:0043169,cation binding; GO:0003824,catalytic activity; GO:0004721,phosphoprotein phosphatase activity; GO:0004722,protein serine/threonin…	Protein phosphatase 2C	--	--	--
Cluster-10516.4	3769	--	--	--	--	--	--	--	--	--	--	--
Cluster-10516.5	3668	--	--	--	--	--	FOG: Reverse transcriptase	--	--	--	--	--
Cluster-10516.6	373	K13094 RNA-binding protein 5/10 | (RefSeq) SUPPRESSOR OF ABI3-5 isoform X1 (A)	--	hypothetical protein TEA_012674 [Camellia sinensis var. sinensis]	SUA_ARATH RecName: Full=SUPPRESSOR OF ABI3-5 {ECO:0000312|EMBL:ADE44117.1}; AltName: Full=REQUIRED FOR SNC4-1D protein 1 {ECO:0000303|PubMed:25267732}; AltName: Full=Splicing factor SUA {ECO:0000305};	A0A4S4E2A3_CAMSI SubName: Full=Uncharacterized protein {ECO:0000313|EMBL:THG09980.1};	RNA-binding protein RBM5 and related proteins, contain G-patch and RRM domains	GO:0005634,nucleus; GO:0005681,spliceosomal complex; GO:0046872,metal ion binding; GO:0003723,RNA binding; GO:0006397,mRNA processing; GO:0000398,mRNA splicing, via spliceosome; GO:0043484,regulation of RNA splicing; GO:0003674,molecular_function; GO:0005488,binding; GO:0043167,ion binding; GO:0043169,cation binding; GO:0003676,nucleic acid binding; GO:0097159,organic cyclic compound binding; GO:…	--	--	--	--
Cluster-10516.7	2465	K13094 RNA-binding protein 5/10 | (RefSeq) SUPPRESSOR OF ABI3-5 isoform X1 (A)	--	hypothetical protein F0562_011238 [Nyssa sinensis]	SUA_ARATH RecName: Full=SUPPRESSOR OF ABI3-5 {ECO:0000312|EMBL:ADE44117.1}; AltName: Full=REQUIRED FOR SNC4-1D protein 1 {ECO:0000303|PubMed:25267732}; AltName: Full=Splicing factor SUA {ECO:0000305};	A0A5J5A142_9ASTE SubName: Full=Uncharacterized protein {ECO:0000313|EMBL:KAA8524815.1};	--	GO:0005634,nucleus; GO:0005681,spliceosomal complex; GO:0046872,metal ion binding; GO:0003723,RNA binding; GO:0006397,mRNA processing; GO:0000398,mRNA splicing, via spliceosome; GO:0043484,regulation of RNA splicing; GO:0003674,molecular_function; GO:0005488,binding; GO:0043167,ion binding; GO:0043169,cation binding; GO:0003676,nucleic acid binding; GO:0097159,organic cyclic compound binding; GO:…	--	--	--	--
Cluster-10516.8	1049	K13094 RNA-binding protein 5/10 | (RefSeq) SUPPRESSOR OF ABI3-5 isoform X1 (A)	--	hypothetical protein F0562_011238 [Nyssa sinensis]	--	A0A5J5A142_9ASTE SubName: Full=Uncharacterized protein {ECO:0000313|EMBL:KAA8524815.1};	--	GO:0016021,integral component of membrane; GO:0005634,nucleus; GO:0046872,metal ion binding; GO:0003723,RNA binding; GO:0003674,molecular_function; GO:0005488,binding; GO:0043167,ion binding; GO:0043169,cation binding; GO:0003676,nucleic acid binding; GO:0097159,organic cyclic compound binding; GO:1901363,heterocyclic compound binding; GO:0005575,cellular_component; GO:0016020,membrane; GO:003122…	--	--	--	--
Cluster-10516.9	440	--	--	--	--	--	--	--	--	--	--	--
Cluster-10517.0	651	--	--	--	--	A0A7S0S2V5_9CHLO SubName: Full=Hypothetical protein {ECO:0000313|EMBL:CAD8692744.1};	Predicted membrane protein	GO:0016021,integral component of membrane; GO:0005575,cellular_component; GO:0016020,membrane; GO:0031224,intrinsic component of membrane; GO:0110165,cellular anatomical entity	Uncharacterised protein family (UPF0220)	--	--	--
Cluster-10518.0	436	--	--	--	--	--	--	--	--	--	--	--
Cluster-10519.0	488	--	--	--	--	--	--	--	--	--	--	--
Cluster-1052.0	247	--	--	--	--	--	--	--	--	--	--	--
Cluster-10520.0	777	--	--	aspyridones efflux protein apdF-like [Quercus suber]	--	A0A1V9YJ78_9STRA SubName: Full=Major Facilitator Superfamily (MFS) {ECO:0000313|EMBL:OQR85765.1}; Flags: Fragment;	Monocarboxylate transporter	GO:0016021,integral component of membrane; GO:0022857,transmembrane transporter activity; GO:0003674,molecular_function; GO:0005215,transporter activity; GO:0005575,cellular_component; GO:0016020,membrane; GO:0031224,intrinsic component of membrane; GO:0110165,cellular anatomical entity	Major Facilitator Superfamily	--	--	--
Cluster-10521.0	222	--	--	--	--	--	--	--	--	--	--	--
Cluster-10522.0	455	--	--	--	--	--	--	--	--	--	--	--
Cluster-10523.0	541	--	--	unnamed protein product [Coffea canephora]	--	A0A068UVN1_COFCA SubName: Full=Uncharacterized protein {ECO:0000313|EMBL:CDP12314.1};	--	--	--	--	--	--
Cluster-10524.0	927	--	--	--	--	--	--	--	--	--	--	--
Cluster-10524.1	2852	K14509 ethylene receptor [EC:2.7.13.-] | (RefSeq) ethylene response sensor 1-like (A)	ko04016: MAPK signaling pathway - plant; ko04075: Plant hormone signal transduction	ethylene receptor [Lonicera macranthoides]	ERS1_ORYSI RecName: Full=Probable ethylene response sensor 1 {ECO:0000305}; Short=OS-ERS1 {ECO:0000303|PubMed:14754915}; EC=2.7.13.3 {ECO:0000305}; AltName: Full=Ethylene response factor 1 {ECO:0000303|PubMed:14754915};	A0A5B6YNZ4_DAVIN SubName: Full=Putative ethylene receptor ERS1b {ECO:0000313|EMBL:MPA33547.1}; EC=2.7.13.- {ECO:0000313|EMBL:MPA33547.1};	Sensory transduction histidine kinase	GO:0005789,endoplasmic reticulum membrane; GO:0016021,integral component of membrane; GO:0005524,ATP binding; GO:0046872,metal ion binding; GO:0000155,phosphorelay sensor kinase activity; GO:0009873,ethylene-activated signaling pathway; GO:0000166,nucleotide binding; GO:0003674,molecular_function; GO:0005488,binding; GO:0017076,purine nucleotide binding; GO:0030554,adenyl nucleotide binding; GO:0…	Histidine kinase-, DNA gyrase B-, and HSP90-like ATPase	--	--	--
Cluster-10524.2	5172	K14509 ethylene receptor [EC:2.7.13.-] | (RefSeq) ethylene response sensor 1-like (A)	ko04016: MAPK signaling pathway - plant; ko04075: Plant hormone signal transduction	ethylene receptor [Lonicera macranthoides]	ERS1_ORYSI RecName: Full=Probable ethylene response sensor 1 {ECO:0000305}; Short=OS-ERS1 {ECO:0000303|PubMed:14754915}; EC=2.7.13.3 {ECO:0000305}; AltName: Full=Ethylene response factor 1 {ECO:0000303|PubMed:14754915};	A0A5B6YNZ4_DAVIN SubName: Full=Putative ethylene receptor ERS1b {ECO:0000313|EMBL:MPA33547.1}; EC=2.7.13.- {ECO:0000313|EMBL:MPA33547.1};	Sensory transduction histidine kinase	GO:0005789,endoplasmic reticulum membrane; GO:0016021,integral component of membrane; GO:0005524,ATP binding; GO:0046872,metal ion binding; GO:0000155,phosphorelay sensor kinase activity; GO:0009873,ethylene-activated signaling pathway; GO:0000166,nucleotide binding; GO:0003674,molecular_function; GO:0005488,binding; GO:0017076,purine nucleotide binding; GO:0030554,adenyl nucleotide binding; GO:0…	Histidine kinase-, DNA gyrase B-, and HSP90-like ATPase	--	--	--
Cluster-10524.3	5331	K14509 ethylene receptor [EC:2.7.13.-] | (RefSeq) ethylene response sensor 1-like (A)	ko04016: MAPK signaling pathway - plant; ko04075: Plant hormone signal transduction	ethylene receptor [Lonicera macranthoides]	ERS1_ORYSI RecName: Full=Probable ethylene response sensor 1 {ECO:0000305}; Short=OS-ERS1 {ECO:0000303|PubMed:14754915}; EC=2.7.13.3 {ECO:0000305}; AltName: Full=Ethylene response factor 1 {ECO:0000303|PubMed:14754915};	A0A5B6YNZ4_DAVIN SubName: Full=Putative ethylene receptor ERS1b {ECO:0000313|EMBL:MPA33547.1}; EC=2.7.13.- {ECO:0000313|EMBL:MPA33547.1};	Sensory transduction histidine kinase	GO:0005789,endoplasmic reticulum membrane; GO:0016021,integral component of membrane; GO:0005524,ATP binding; GO:0046872,metal ion binding; GO:0000155,phosphorelay sensor kinase activity; GO:0009873,ethylene-activated signaling pathway; GO:0000166,nucleotide binding; GO:0003674,molecular_function; GO:0005488,binding; GO:0017076,purine nucleotide binding; GO:0030554,adenyl nucleotide binding; GO:0…	Histidine kinase-, DNA gyrase B-, and HSP90-like ATPase	--	--	--
Cluster-10524.4	2563	K14509 ethylene receptor [EC:2.7.13.-] | (RefSeq) ethylene response sensor 1-like (A)	ko04016: MAPK signaling pathway - plant; ko04075: Plant hormone signal transduction	ethylene receptor [Lonicera macranthoides]	ERS1_ORYSI RecName: Full=Probable ethylene response sensor 1 {ECO:0000305}; Short=OS-ERS1 {ECO:0000303|PubMed:14754915}; EC=2.7.13.3 {ECO:0000305}; AltName: Full=Ethylene response factor 1 {ECO:0000303|PubMed:14754915};	A0A5B6YNZ4_DAVIN SubName: Full=Putative ethylene receptor ERS1b {ECO:0000313|EMBL:MPA33547.1}; EC=2.7.13.- {ECO:0000313|EMBL:MPA33547.1};	Sensory transduction histidine kinase	GO:0005789,endoplasmic reticulum membrane; GO:0016021,integral component of membrane; GO:0005524,ATP binding; GO:0046872,metal ion binding; GO:0000155,phosphorelay sensor kinase activity; GO:0009873,ethylene-activated signaling pathway; GO:0000166,nucleotide binding; GO:0003674,molecular_function; GO:0005488,binding; GO:0017076,purine nucleotide binding; GO:0030554,adenyl nucleotide binding; GO:0…	Histidine kinase-, DNA gyrase B-, and HSP90-like ATPase	--	--	--
Cluster-10524.5	2594	K14509 ethylene receptor [EC:2.7.13.-] | (RefSeq) ethylene response sensor 1-like (A)	ko04016: MAPK signaling pathway - plant; ko04075: Plant hormone signal transduction	ethylene receptor [Lonicera macranthoides]	ERS1_ORYSI RecName: Full=Probable ethylene response sensor 1 {ECO:0000305}; Short=OS-ERS1 {ECO:0000303|PubMed:14754915}; EC=2.7.13.3 {ECO:0000305}; AltName: Full=Ethylene response factor 1 {ECO:0000303|PubMed:14754915};	A0A5B6YNZ4_DAVIN SubName: Full=Putative ethylene receptor ERS1b {ECO:0000313|EMBL:MPA33547.1}; EC=2.7.13.- {ECO:0000313|EMBL:MPA33547.1};	Sensory transduction histidine kinase	GO:0005789,endoplasmic reticulum membrane; GO:0016021,integral component of membrane; GO:0005524,ATP binding; GO:0046872,metal ion binding; GO:0000155,phosphorelay sensor kinase activity; GO:0009873,ethylene-activated signaling pathway; GO:0000166,nucleotide binding; GO:0003674,molecular_function; GO:0005488,binding; GO:0017076,purine nucleotide binding; GO:0030554,adenyl nucleotide binding; GO:0…	Histidine kinase-, DNA gyrase B-, and HSP90-like ATPase	--	--	--
Cluster-10524.6	3783	K14509 ethylene receptor [EC:2.7.13.-] | (RefSeq) ethylene response sensor 1-like (A)	ko04016: MAPK signaling pathway - plant; ko04075: Plant hormone signal transduction	ethylene receptor [Lonicera macranthoides]	ERS1_ORYSI RecName: Full=Probable ethylene response sensor 1 {ECO:0000305}; Short=OS-ERS1 {ECO:0000303|PubMed:14754915}; EC=2.7.13.3 {ECO:0000305}; AltName: Full=Ethylene response factor 1 {ECO:0000303|PubMed:14754915};	A0A5B6YNZ4_DAVIN SubName: Full=Putative ethylene receptor ERS1b {ECO:0000313|EMBL:MPA33547.1}; EC=2.7.13.- {ECO:0000313|EMBL:MPA33547.1};	Sensory transduction histidine kinase	GO:0005789,endoplasmic reticulum membrane; GO:0016021,integral component of membrane; GO:0005524,ATP binding; GO:0046872,metal ion binding; GO:0000155,phosphorelay sensor kinase activity; GO:0009873,ethylene-activated signaling pathway; GO:0000166,nucleotide binding; GO:0003674,molecular_function; GO:0005488,binding; GO:0017076,purine nucleotide binding; GO:0030554,adenyl nucleotide binding; GO:0…	Histidine kinase-, DNA gyrase B-, and HSP90-like ATPase	--	--	--
Cluster-10525.0	747	K01051 pectinesterase [EC:3.1.1.11] | (RefSeq) uncharacterized protein LOC114281926 (A)	ko00040: Pentose and glucuronate interconversions; ko01100: Metabolic pathways	hypothetical protein EZV62_018558 [Acer yangbiense]	--	A0A5C7HKG9_9ROSI SubName: Full=Uncharacterized protein {ECO:0000313|EMBL:TXG57245.1};	FOG: Reverse transcriptase	GO:0003676,nucleic acid binding; GO:0004523,RNA-DNA hybrid ribonuclease activity; GO:0003674,molecular_function; GO:0005488,binding; GO:0097159,organic cyclic compound binding; GO:1901363,heterocyclic compound binding; GO:0003824,catalytic activity; GO:0004518,nuclease activity; GO:0004519,endonuclease activity; GO:0004521,endoribonuclease activity; GO:0004540,ribonuclease activity; GO:0016787,hy…	zinc-binding in reverse transcriptase	--	--	--
Cluster-10526.0	842	--	--	--	--	--	--	--	--	--	--	--
Cluster-10527.0	471	--	--	--	--	--	--	--	--	--	--	--
Cluster-10528.0	580	K20456 oxysterol-binding protein 1 | (RefSeq) oxysterol-binding protein-related protein 1C-like (A)	--	putative RNA-directed DNA polymerase [Rosa chinensis]	POLX_TOBAC RecName: Full=Retrovirus-related Pol polyprotein from transposon TNT 1-94; Includes: RecName: Full=Protease; EC=3.4.23.-; Includes: RecName: Full=Reverse transcriptase; EC=2.7.7.49; Includes: RecName: Full=Endonuclease;	A0A2P6RY54_ROSCH SubName: Full=Putative RNA-directed DNA polymerase {ECO:0000313|EMBL:PRQ51350.1}; EC=2.7.7.49 {ECO:0000313|EMBL:PRQ51350.1};	--	GO:0004190,aspartic-type endopeptidase activity; GO:0004519,endonuclease activity; GO:0003676,nucleic acid binding; GO:0003964,RNA-directed DNA polymerase activity; GO:0008270,zinc ion binding; GO:0015074,DNA integration; GO:0006508,proteolysis; GO:0003674,molecular_function; GO:0003824,catalytic activity; GO:0004175,endopeptidase activity; GO:0008233,peptidase activity; GO:0016787,hydrolase acti…	--	--	--	--
Cluster-10529.0	857	--	--	--	--	--	--	--	--	--	--	--
Cluster-1053.0	478	--	--	cell surface gpi-anchored protein [Quercus suber]	--	--	--	--	GPI-anchored cell wall organization protein	--	--	--
Cluster-10530.0	687	--	--	--	--	--	--	--	--	--	--	--
Cluster-10531.0	609	--	--	--	--	--	--	--	--	--	--	--
Cluster-10531.1	462	--	--	--	--	--	--	--	--	--	--	--
Cluster-10532.0	2151	--	--	--	--	--	--	--	Microtubule associated protein (MAP65/ASE1 family)	--	--	--
Cluster-10533.0	1054	K06062 histone acetyltransferase [EC:2.3.1.48] | (RefSeq) histone acetyltransferase GCN5-like (A)	ko03250: Viral life cycle - HIV-1	hypothetical protein SLEP1_g30316 [Shorea leprosula]	GCN5_ARATH RecName: Full=Histone acetyltransferase GCN5 {ECO:0000303|PubMed:11266554, ECO:0000303|PubMed:12615937}; Short=AtGCN5 {ECO:0000303|PubMed:11266554, ECO:0000303|PubMed:12615937}; EC=2.3.1.48 {ECO:0000255|PROSITE-ProRule:PRU00532}; AltName: Full=BIG TOP protein {ECO:0000303|PubMed:16763149};	A0A0A9KV31_ARUDO SubName: Full=GCN5 {ECO:0000313|EMBL:JAE75461.1};	Uncharacterized PHD Zn-finger protein	GO:0000123,histone acetyltransferase complex; GO:0005634,nucleus; GO:0016407,acetyltransferase activity; GO:0003677,DNA binding; GO:0010484,H3 histone acetyltransferase activity; GO:0004402,histone acetyltransferase activity; GO:0006338,chromatin remodeling; GO:0009908,flower development; GO:0016573,histone acetylation; GO:0043966,histone H3 acetylation; GO:0044154,histone H3-K14 acetylation; GO:…	Bromodomain	PHD	TR	PHD
Cluster-10534.0	568	--	--	--	--	--	--	--	--	--	--	--
Cluster-10535.0	319	--	--	--	--	--	--	--	--	--	--	--
Cluster-10536.0	442	--	--	--	--	--	--	--	--	--	--	--
Cluster-10537.0	289	--	--	--	--	--	--	--	--	--	--	--
Cluster-10538.0	268	--	--	--	--	--	--	--	--	--	--	--
Cluster-10539.0	934	K22768 methyl-CpG-binding domain-containing protein 9 [EC:2.3.1.48] | (RefSeq) methyl-CpG-binding domain-containing protein 9-like isoform X1 (A)	--	--	--	--	PHD finger protein	--	PHD-finger	PHD	TR	PHD
Cluster-1054.0	404	--	--	--	--	--	--	--	--	--	--	--
Cluster-10540.0	427	--	--	--	--	--	--	--	--	--	--	--
Cluster-10541.0	1715	K04567 lysyl-tRNA synthetase, class II [EC:6.1.1.6] | (RefSeq) hypothetical protein (A)	ko00970: Aminoacyl-tRNA biosynthesis	predicted protein [Hordeum vulgare subsp. vulgare]	SYK_ORYSJ RecName: Full=Lysine--tRNA ligase; EC=6.1.1.6; AltName: Full=Lysyl-tRNA synthetase; Short=LysRS;	F2DRP3_HORVV RecName: Full=Lysine--tRNA ligase {ECO:0000256|ARBA:ARBA00013166, ECO:0000256|RuleBase:RU003748}; EC=6.1.1.6 {ECO:0000256|ARBA:ARBA00013166, ECO:0000256|RuleBase:RU003748}; AltName: Full=Lysyl-tRNA synthetase {ECO:0000256|ARBA:ARBA00030563, ECO:0000256|RuleBase:RU003748};	Lysyl-tRNA synthetase (class II)	GO:0005829,cytosol; GO:0005524,ATP binding; GO:0004824,lysine-tRNA ligase activity; GO:0000049,tRNA binding; GO:0006430,lysyl-tRNA aminoacylation; GO:0000166,nucleotide binding; GO:0003674,molecular_function; GO:0005488,binding; GO:0017076,purine nucleotide binding; GO:0030554,adenyl nucleotide binding; GO:0032553,ribonucleotide binding; GO:0032555,purine ribonucleotide binding; GO:0032559,adenyl…	tRNA synthetases class II (D, K and N)	--	--	--
Cluster-10542.0	487	K00940 nucleoside-diphosphate kinase [EC:2.7.4.6] | (RefSeq) nucleoside diphosphate kinase 1 (A)	ko00230: Purine metabolism; ko00240: Pyrimidine metabolism; ko01100: Metabolic pathways; ko01110: Biosynthesis of secondary metabolites; ko01232: Nucleotide metabolism; ko01240: Biosynthesis of cofactors; ko04016: MAPK signaling pathway - plant	nucleoside diphosphate kinase-like [Quercus suber]	NDK1_MAIZE RecName: Full=Nucleoside diphosphate kinase 1 {ECO:0000303|PubMed:25679041}; EC=2.7.4.6 {ECO:0000255|RuleBase:RU004013, ECO:0000269|PubMed:25679041}; AltName: Full=Nucleoside diphosphate kinase I {ECO:0000305}; Short=NDK I {ECO:0000305}; Short=NDP kinase I {ECO:0000305}; Short=NDPK I {ECO:0000305}; AltName: Full=ZmNDPK1 {ECO:0000303|PubMed:25679041};	A0A5N6KYL3_9ROSI RecName: Full=Nucleoside diphosphate kinase {ECO:0000256|RuleBase:RU004013}; EC=2.7.4.6 {ECO:0000256|RuleBase:RU004013};	Nucleoside diphosphate kinase	GO:0005634,nucleus; GO:0005524,ATP binding; GO:0003677,DNA binding; GO:0004550,nucleoside diphosphate kinase activity; GO:0006241,CTP biosynthetic process; GO:0006183,GTP biosynthetic process; GO:0006165,nucleoside diphosphate phosphorylation; GO:0009142,nucleoside triphosphate biosynthetic process; GO:0034214,protein hexamerization; GO:0006228,UTP biosynthetic process; GO:0000166,nucleotide bind…	Nucleoside diphosphate kinase	--	--	--
Cluster-10543.0	1057	K15112 solute carrier family 25 (mitochondrial uncoupling protein), member 27 | (RefSeq) mitochondrial uncoupling protein 3 isoform X2 (A)	--	mitochondrial uncoupling protein 3 [Senna tora]	PUMP3_ARATH RecName: Full=Mitochondrial uncoupling protein 3; Short=AtPUMP3;	W7T6F4_9STRA SubName: Full=Solute carrier family member 27 {ECO:0000313|EMBL:EWM22605.1};	Mitochondrial fatty acid anion carrier protein/Uncoupling protein	GO:0016021,integral component of membrane; GO:0005743,mitochondrial inner membrane; GO:0022857,transmembrane transporter activity; GO:0006839,mitochondrial transport; GO:0009409,response to cold; GO:0003674,molecular_function; GO:0005215,transporter activity; GO:0006810,transport; GO:0008150,biological_process; GO:0009987,cellular process; GO:0046907,intracellular transport; GO:0051179,localizati…	Mitochondrial carrier protein	--	--	--
Cluster-10544.0	736	K14834 nucleolar complex protein 3 | (RefSeq) nucleolar complex protein 3 homolog isoform X1 (A)	--	hypothetical protein HHK36_020602 [Tetracentron sinense]	OFP16_ARATH RecName: Full=Transcription repressor OFP16; AltName: Full=Ovate family protein 16; Short=AtOFP16;	A0A834YRZ9_9MAGN RecName: Full=Transcription repressor {ECO:0000256|RuleBase:RU367028}; AltName: Full=Ovate family protein {ECO:0000256|RuleBase:RU367028};	--	GO:0005634,nucleus; GO:0045892,negative regulation of DNA-templated transcription; GO:0006139,nucleobase-containing compound metabolic process; GO:0006351,DNA-templated transcription; GO:0006355,regulation of DNA-templated transcription; GO:0006725,cellular aromatic compound metabolic process; GO:0006807,nitrogen compound metabolic process; GO:0008150,biological_process; GO:0008152,metabolic proc…	Transcriptional repressor, ovate	OFP	TF	OFP
Cluster-10545.0	1260	K00968 choline-phosphate cytidylyltransferase [EC:2.7.7.15] | (RefSeq) choline-phosphate cytidylyltransferase 2-like (A)	ko00440: Phosphonate and phosphinate metabolism; ko00564: Glycerophospholipid metabolism; ko01100: Metabolic pathways	hypothetical protein AQUCO_03000321v1, partial [Aquilegia coerulea]	CCT1_ARATH RecName: Full=Choline-phosphate cytidylyltransferase 1 {ECO:0000303|PubMed:12461134}; Short=AtCCT1 {ECO:0000303|PubMed:12461134}; EC=2.7.7.15 {ECO:0000269|PubMed:12461134}; AltName: Full=CTP:phosphocholine cytidylyltransferase 1 {ECO:0000305}; AltName: Full=Phosphorylcholine transferase 1 {ECO:0000305};	A0A2G5D2F6_AQUCA RecName: Full=Choline-phosphate cytidylyltransferase {ECO:0000256|ARBA:ARBA00026101}; EC=2.7.7.15 {ECO:0000256|ARBA:ARBA00026101}; Flags: Fragment;	Phosphorylcholine transferase/cholinephosphate cytidylyltransferase	GO:0004105,choline-phosphate cytidylyltransferase activity; GO:0031210,phosphatidylcholine binding; GO:0006656,phosphatidylcholine biosynthetic process; GO:0003674,molecular_function; GO:0003824,catalytic activity; GO:0016740,transferase activity; GO:0016772,transferase activity, transferring phosphorus-containing groups; GO:0016779,nucleotidyltransferase activity; GO:0070567,cytidylyltransferase…	Cytidylyltransferase-like	--	--	--
Cluster-10546.0	509	--	--	--	--	--	--	--	--	--	--	--
Cluster-10547.0	437	--	--	--	--	--	--	--	--	--	--	--
Cluster-10548.0	451	--	--	--	--	--	--	--	--	--	--	--
Cluster-10549.0	385	K01193 beta-fructofuranosidase [EC:3.2.1.26] | (RefSeq) beta-fructofuranosidase, insoluble isoenzyme 3-like (A)	ko00052: Galactose metabolism; ko00500: Starch and sucrose metabolism; ko01100: Metabolic pathways; ko01110: Biosynthesis of secondary metabolites	hypothetical protein SASPL_115123 [Salvia splendens]	Y3720_ARATH RecName: Full=UPF0481 protein At3g47200;	A0A4D9ADI5_SALSN SubName: Full=Uncharacterized protein {ECO:0000313|EMBL:TEY43545.1};	--	GO:0016021,integral component of membrane; GO:0005886,plasma membrane; GO:0005575,cellular_component; GO:0016020,membrane; GO:0031224,intrinsic component of membrane; GO:0110165,cellular anatomical entity; GO:0071944,cell periphery	--	--	--	--
Cluster-1055.0	328	--	--	--	--	--	--	--	--	--	--	--
Cluster-10550.0	383	--	--	--	--	--	--	--	--	--	--	--
Cluster-10551.0	464	--	--	--	--	--	--	--	--	--	--	--
Cluster-10552.0	527	--	--	--	--	--	--	--	--	--	--	--
Cluster-10553.0	265	--	--	glucose-repressible gene protein [Quercus suber]	--	A0A5N6KUQ4_9ROSI SubName: Full=Uncharacterized protein {ECO:0000313|EMBL:KAB8342913.1};	--	--	--	--	--	--
Cluster-10554.0	418	--	--	--	--	--	--	--	--	--	--	--
Cluster-10555.0	1374	--	--	--	--	--	--	--	Fuseless	--	--	--
Cluster-10556.0	536	--	--	--	--	--	--	--	--	--	--	--
Cluster-10557.0	1124	K14943 muscleblind | (RefSeq) zinc finger CCCH domain-containing protein 28-like (A)	--	zinc finger CCCH domain-containing protein 28, partial [Lilium regale]	C3H28_ORYSJ RecName: Full=Zinc finger CCCH domain-containing protein 28; Short=OsC3H28;	A0A649UAM3_LILRE SubName: Full=Zinc finger CCCH domain-containing protein 28 {ECO:0000313|EMBL:QGH84104.1}; Flags: Fragment;	C3H1-type Zn-finger protein	GO:0005737,cytoplasm; GO:0005654,nucleoplasm; GO:0003677,DNA binding; GO:0046872,metal ion binding; GO:0003723,RNA binding; GO:0000381,regulation of alternative mRNA splicing, via spliceosome; GO:0003674,molecular_function; GO:0003676,nucleic acid binding; GO:0005488,binding; GO:0097159,organic cyclic compound binding; GO:1901363,heterocyclic compound binding; GO:0043167,ion binding; GO:0043169,c…	--	--	--	--
Cluster-10558.0	239	--	--	--	--	--	--	--	--	--	--	--
Cluster-10559.0	520	--	--	hypothetical protein [Gossypium laxum]	OFP4_ARATH RecName: Full=Transcription repressor OFP4; AltName: Full=Ovate family protein 4; Short=AtOFP4;	A0A7J8ZF49_9ROSI RecName: Full=Transcription repressor {ECO:0000256|RuleBase:RU367028}; AltName: Full=Ovate family protein {ECO:0000256|RuleBase:RU367028};	--	GO:0005634,nucleus; GO:0003677,DNA binding; GO:0045892,negative regulation of DNA-templated transcription; GO:2000652,regulation of secondary cell wall biogenesis; GO:0003674,molecular_function; GO:0003676,nucleic acid binding; GO:0005488,binding; GO:0097159,organic cyclic compound binding; GO:1901363,heterocyclic compound binding; GO:0006139,nucleobase-containing compound metabolic process; GO:0…	Transcriptional repressor, ovate	OFP	TF	OFP
Cluster-1056.0	1312	K12580 CCR4-NOT transcription complex subunit 3 | (RefSeq) hypothetical protein (A)	ko03018: RNA degradation	hypothetical protein CICLE_v10018788mg [Citrus clementina]	--	A0A8B8PSH1_9MYRT SubName: Full=CCR4-NOT transcription complex subunit 3-like {ECO:0000313|RefSeq:XP_030537719.1};	CCR4-NOT transcriptional regulation complex, NOT5 subunit	GO:0030015,CCR4-NOT core complex; GO:0005737,cytoplasm; GO:0005634,nucleus; GO:0006355,regulation of DNA-templated transcription; GO:0006139,nucleobase-containing compound metabolic process; GO:0006351,DNA-templated transcription; GO:0006725,cellular aromatic compound metabolic process; GO:0006807,nitrogen compound metabolic process; GO:0008150,biological_process; GO:0008152,metabolic process; GO…	Not1 N-terminal domain, CCR4-Not complex component	--	--	--
Cluster-10560.0	257	--	--	--	--	--	--	--	--	--	--	--
Cluster-10561.0	262	--	--	--	--	--	--	--	--	--	--	--
Cluster-10562.0	592	--	--	hypothetical protein F0562_012753 [Nyssa sinensis]	--	A0A5J4ZT35_9ASTE RecName: Full=AT-hook motif nuclear-localized protein {ECO:0000256|RuleBase:RU367031};	--	GO:0016021,integral component of membrane; GO:0005634,nucleus; GO:0003680,minor groove of adenine-thymine-rich DNA binding; GO:0000217,DNA secondary structure binding; GO:0003674,molecular_function; GO:0003676,nucleic acid binding; GO:0003677,DNA binding; GO:0005488,binding; GO:0097159,organic cyclic compound binding; GO:1901363,heterocyclic compound binding; GO:0005575,cellular_component; GO:001…	--	--	--	--
Cluster-10563.0	541	--	--	--	--	--	--	--	--	--	--	--
Cluster-10564.0	1004	--	--	--	--	A0A8B8QSP3_9MYRT SubName: Full=terminal nucleotidyltransferase 5C-like {ECO:0000313|RefSeq:XP_030549317.1};	Uncharacterized conserved protein	GO:1990817,RNA adenylyltransferase activity; GO:0003674,molecular_function; GO:0003824,catalytic activity; GO:0004652,polynucleotide adenylyltransferase activity; GO:0016740,transferase activity; GO:0016772,transferase activity, transferring phosphorus-containing groups; GO:0016779,nucleotidyltransferase activity; GO:0070566,adenylyltransferase activity	Nucleotidyltransferase	--	--	--
Cluster-10565.0	365	--	--	--	--	--	--	--	--	--	--	--
Cluster-10566.0	444	--	--	--	--	--	--	--	--	--	--	--
Cluster-10567.0	496	--	--	--	--	--	--	--	--	--	--	--
Cluster-10568.0	450	--	--	--	--	--	--	--	--	--	--	--
Cluster-10569.0	336	--	--	--	--	--	--	--	--	--	--	--
Cluster-1057.0	389	--	--	--	--	--	Putative apoptosis related protein	--	Protein of unknown function (DUF1241)	--	--	--
Cluster-10570.0	1176	--	--	--	--	--	--	--	Lysosomal transcription factor, NCU-G1	--	--	--
Cluster-10571.0	611	--	--	--	--	--	--	--	--	--	--	--
Cluster-10572.0	325	--	--	--	--	--	--	--	--	--	--	--
Cluster-10573.0	355	K01285 lysosomal Pro-X carboxypeptidase [EC:3.4.16.2] | (RefSeq) lysosomal Pro-X carboxypeptidase-like (A)	--	Transposon Ty3-I Gag-Pol polyprotein [Vitis vinifera]	RRPO_OENBE RecName: Full=RNA-directed DNA polymerase homolog; EC=2.7.7.48; AltName: Full=Reverse transcriptase homolog;	A0A438G2R3_VITVI SubName: Full=Transposon Ty3-I Gag-Pol polyprotein {ECO:0000313|EMBL:RVW66486.1};	FOG: Transposon-encoded proteins with TYA, reverse transcriptase, integrase domains in various combinations	GO:0005739,mitochondrion; GO:0003968,RNA-directed 5'-3' RNA polymerase activity; GO:0003964,RNA-directed DNA polymerase activity; GO:0003674,molecular_function; GO:0003824,catalytic activity; GO:0016740,transferase activity; GO:0016772,transferase activity, transferring phosphorus-containing groups; GO:0016779,nucleotidyltransferase activity; GO:0034062,5'-3' RNA polymerase activity; GO:0097747,R…	Reverse transcriptase (RNA-dependent DNA polymerase)	--	--	--
Cluster-10574.0	360	--	--	--	--	--	--	--	--	--	--	--
Cluster-10575.0	527	--	--	--	--	--	--	--	--	--	--	--
Cluster-10576.0	1837	K09499 T-complex protein 1 subunit eta | (RefSeq) T-complex protein 1 subunit eta (A)	--	hypothetical protein CY35_02G133900 [Sphagnum magellanicum]	TCPH_ARATH RecName: Full=T-complex protein 1 subunit eta {ECO:0000303|PubMed:11599560}; Short=TCP-1-eta {ECO:0000303|PubMed:11599560}; AltName: Full=CCT-eta {ECO:0000303|PubMed:11599560}; AltName: Full=Chaperonin CCT7 {ECO:0000303|PubMed:21868675};	A0A1D1YB65_9ARAE RecName: Full=T-complex protein 1 subunit eta {ECO:0000256|RuleBase:RU365042}; Short=TCP-1-eta {ECO:0000256|RuleBase:RU365042}; AltName: Full=CCT-eta {ECO:0000256|RuleBase:RU365042}; Flags: Fragment;	Chaperonin complex component, TCP-1 eta subunit (CCT7)	GO:0005832,chaperonin-containing T-complex; GO:0005829,cytosol; GO:0005524,ATP binding; GO:0016887,ATP hydrolysis activity; GO:0140662,ATP-dependent protein folding chaperone; GO:0051082,unfolded protein binding; GO:0006457,protein folding; GO:0000166,nucleotide binding; GO:0003674,molecular_function; GO:0005488,binding; GO:0017076,purine nucleotide binding; GO:0030554,adenyl nucleotide binding; …	TCP-1/cpn60 chaperonin family	--	--	--
Cluster-10577.0	477	--	--	--	--	--	--	--	--	--	--	--
Cluster-10578.0	839	--	--	--	--	--	--	--	--	--	--	--
Cluster-10579.0	552	--	--	--	--	--	--	--	--	--	--	--
Cluster-1058.0	477	K10768 alkylated DNA repair protein alkB homolog 6 [EC:1.14.11.-] | (RefSeq) alpha-ketoglutarate-dependent dioxygenase alkB homolog 6 (A)	--	alpha-ketoglutarate-dependent dioxygenase alkB homolog 6 isoform X2 [Punica granatum]	--	A0A2I0KAM5_PUNGR SubName: Full=alpha-ketoglutarate-dependent dioxygenase alkB homolog 6 isoform X2 {ECO:0000313|RefSeq:XP_031400353.1};	Uncharacterized conserved protein	GO:0051213,dioxygenase activity; GO:0003674,molecular_function; GO:0003824,catalytic activity; GO:0016491,oxidoreductase activity	2OG-Fe(II) oxygenase superfamily	--	--	--
Cluster-10580.0	446	--	--	--	--	--	--	--	--	--	--	--
Cluster-10581.0	531	--	--	--	--	--	--	--	--	--	--	--
Cluster-10582.0	469	--	--	--	--	--	--	--	--	--	--	--
Cluster-10583.0	734	--	--	--	--	--	--	--	--	--	--	--
Cluster-10584.0	497	--	--	--	--	--	--	--	--	--	--	--
Cluster-10585.0	468	--	--	--	--	--	--	--	--	--	--	--
Cluster-10586.0	1247	--	--	--	--	A0A8B8Q493_9MYRT SubName: Full=unc-112-related protein-like {ECO:0000313|RefSeq:XP_030541911.1};	Mitogen inducible gene product (contains ERM and PH domains)	GO:0007229,integrin-mediated signaling pathway; GO:0007154,cell communication; GO:0007165,signal transduction; GO:0007166,cell surface receptor signaling pathway; GO:0008150,biological_process; GO:0009987,cellular process; GO:0023052,signaling; GO:0050789,regulation of biological process; GO:0050794,regulation of cellular process; GO:0050896,response to stimulus; GO:0051716,cellular response to s…	FERM central domain	--	--	--
Cluster-10587.0	1034	--	--	--	--	--	--	--	--	--	--	--
Cluster-10588.0	1573	K01490 AMP deaminase [EC:3.5.4.6] | (RefSeq) hypothetical protein (A)	ko00230: Purine metabolism; ko01100: Metabolic pathways; ko01110: Biosynthesis of secondary metabolites; ko01232: Nucleotide metabolism; ko04820: Cytoskeleton in muscle cells	hypothetical protein [Adiantum nelumboides]	AMPD_ORYSJ RecName: Full=Probable AMP deaminase; EC=3.5.4.6;	A0A8B8QQ11_9MYRT RecName: Full=AMP deaminase {ECO:0000256|ARBA:ARBA00012775, ECO:0000256|PIRNR:PIRNR001251}; EC=3.5.4.6 {ECO:0000256|ARBA:ARBA00012775, ECO:0000256|PIRNR:PIRNR001251};	Adenosine monophosphate deaminase	GO:0005829,cytosol; GO:0016021,integral component of membrane; GO:0003876,AMP deaminase activity; GO:0046872,metal ion binding; GO:0046033,AMP metabolic process; GO:0006188,IMP biosynthetic process; GO:0032264,IMP salvage; GO:0003674,molecular_function; GO:0003824,catalytic activity; GO:0016787,hydrolase activity; GO:0016810,hydrolase activity, acting on carbon-nitrogen (but not peptide) bonds; G…	AMP deaminase	--	--	--
Cluster-10589.0	1525	K17908 autophagy-related protein 18 | (RefSeq) autophagy-related protein 18b isoform X1 (A)	ko04136: Autophagy - other	hypothetical protein [Adiantum nelumboides]	AT18B_ARATH RecName: Full=Autophagy-related protein 18b; Short=AtATG18b;	A0A1D1Y915_9ARAE SubName: Full=Autophagy-related protein 18 {ECO:0000313|EMBL:JAT51135.1};	Uncharacterized conserved protein, contains WD40 repeats	GO:0005829,cytosol; GO:0019898,extrinsic component of membrane; GO:0034045,phagophore assembly site membrane; GO:0005774,vacuolar membrane; GO:0080025,phosphatidylinositol-3,5-bisphosphate binding; GO:0032266,phosphatidylinositol-3-phosphate binding; GO:0000422,autophagy of mitochondrion; GO:0044804,autophagy of nucleus; GO:0006497,protein lipidation; GO:0034497,protein localization to phagophore…	Anaphase-promoting complex subunit 4 WD40 domain	--	--	--
Cluster-10589.1	3550	--	--	--	--	A0A7S1SU89_9CHLO SubName: Full=Hypothetical protein {ECO:0000313|EMBL:CAD9208682.1}; Flags: Fragment;	--	GO:0009507,chloroplast; GO:0005575,cellular_component; GO:0005622,intracellular anatomical structure; GO:0005737,cytoplasm; GO:0009536,plastid; GO:0043226,organelle; GO:0043227,membrane-bounded organelle; GO:0043229,intracellular organelle; GO:0043231,intracellular membrane-bounded organelle; GO:0110165,cellular anatomical entity	Tetratricopeptide repeat	--	--	--
Cluster-1059.0	476	--	--	--	--	--	--	--	--	--	--	--
Cluster-10590.0	436	K18740 exonuclease 3'-5' domain-containing protein 1 | (RefSeq) protein RRP6-like 3 isoform X1 (A)	--	piRNA biogenesis protein EXD1-like isoform X2 [Hevea brasiliensis]	--	A0A6M2F445_9ROSI RecName: Full=3'-5' exonuclease domain-containing protein {ECO:0000259|Pfam:PF01612};	--	GO:0008408,3'-5' exonuclease activity; GO:0003676,nucleic acid binding; GO:0003674,molecular_function; GO:0003824,catalytic activity; GO:0004518,nuclease activity; GO:0004527,exonuclease activity; GO:0016787,hydrolase activity; GO:0016788,hydrolase activity, acting on ester bonds; GO:0005488,binding; GO:0097159,organic cyclic compound binding; GO:1901363,heterocyclic compound binding	--	--	--	--
Cluster-10591.0	442	--	--	--	--	--	--	--	--	--	--	--
Cluster-10592.0	644	K27391 NFX1-type zinc finger-containing protein 1 | (RefSeq) hypothetical protein (A)	--	NFX1-type zinc finger-containing protein 1 [Selaginella moellendorffii]	--	D8R9J3_SELML RecName: Full=C3H1-type domain-containing protein {ECO:0000259|PROSITE:PS50103};	--	GO:0031380,nuclear RNA-directed RNA polymerase complex; GO:0003677,DNA binding; GO:0004386,helicase activity; GO:0003723,RNA binding; GO:0008270,zinc ion binding; GO:0031048,small non-coding RNA-dependent heterochromatin formation; GO:0003674,molecular_function; GO:0003676,nucleic acid binding; GO:0005488,binding; GO:0097159,organic cyclic compound binding; GO:1901363,heterocyclic compound bindin…	Family of unknown function (DUF6539)	--	--	--
Cluster-10593.0	491	--	--	--	--	--	--	--	--	--	--	--
Cluster-10594.0	545	--	--	hypothetical protein GIB67_033987 [Kingdonia uniflora]	--	A0A7J7M696_9MAGN RecName: Full=CCHC-type domain-containing protein {ECO:0000259|PROSITE:PS50158};	--	GO:0003676,nucleic acid binding; GO:0008270,zinc ion binding; GO:0003674,molecular_function; GO:0005488,binding; GO:0097159,organic cyclic compound binding; GO:1901363,heterocyclic compound binding; GO:0043167,ion binding; GO:0043169,cation binding; GO:0046872,metal ion binding; GO:0046914,transition metal ion binding	Zinc knuckle	--	--	--
Cluster-10595.0	558	--	--	--	--	--	--	--	--	--	--	--
Cluster-10596.0	424	--	--	--	--	--	--	--	--	--	--	--
Cluster-10597.0	549	K07901 Ras-related protein Rab-8A | (RefSeq) ras-related protein Rab-3A-like (A)	ko04144: Endocytosis	Ras-related protein RABE1c [Glycine max]	RB1BV_BETVU RecName: Full=Ras-related protein RAB1BV;	A0A2P2KUZ7_RHIMU SubName: Full=Uncharacterized protein {ECO:0000313|EMBL:MBX09542.1};	GTP-binding protein SEC4, small G protein superfamily, and related Ras family GTP-binding proteins	GO:0005886,plasma membrane; GO:0005525,GTP binding; GO:0003924,GTPase activity; GO:0000166,nucleotide binding; GO:0003674,molecular_function; GO:0005488,binding; GO:0017076,purine nucleotide binding; GO:0019001,guanyl nucleotide binding; GO:0032553,ribonucleotide binding; GO:0032555,purine ribonucleotide binding; GO:0032561,guanyl ribonucleotide binding; GO:0035639,purine ribonucleoside triphosph…	--	--	--	--
Cluster-10598.0	498	--	--	--	--	--	--	--	--	--	--	--
Cluster-10599.0	277	--	--	--	--	--	--	--	--	--	--	--
Cluster-106.0	409	--	--	--	--	--	--	--	--	--	--	--
Cluster-1060.0	466	K14964 Set1/Ash2 histone methyltransferase complex subunit ASH2 | (RefSeq) Set1/Ash2 histone methyltransferase complex subunit ASH2 (A)	--	hypothetical protein ZWY2020_044248 [Hordeum vulgare]	TRO_ARATH RecName: Full=Protein TRAUCO {ECO:0000303|PubMed:20118203}; AltName: Full=Protein ASH2 RELATIVE {ECO:0000303|PubMed:21423667}; Short=AtASH2 {ECO:0000303|PubMed:23284292}; Short=AtASH2R {ECO:0000303|PubMed:21423667};	A0A0D2LL26_9CHLO SubName: Full=Set1/Ash2 histone methyltransferase complex subunit ASH2 {ECO:0000313|EMBL:KIZ07079.1};	Histone H3 (Lys4) methyltransferase complex, subunit CPS60/ASH2/BRE2	GO:0005634,nucleus; GO:0048188,Set1C/COMPASS complex; GO:0031490,chromatin DNA binding; GO:0000976,transcription cis-regulatory region binding; GO:0009793,embryo development ending in seed dormancy; GO:0051568,histone H3-K4 methylation; GO:0080182,histone H3-K4 trimethylation; GO:0060776,simple leaf morphogenesis; GO:0010228,vegetative to reproductive phase transition of meristem; GO:0003674,mole…	SPRY domain	--	--	--
Cluster-10600.0	488	--	--	Ribosomal protein S18 protein [Dioscorea alata]	--	A0A6A3QXP4_9STRA SubName: Full=Uncharacterized protein {ECO:0000313|EMBL:KAE9085379.1};	Uncharacterized conserved protein	--	Uncharacterized conserved protein (DUF2039)	--	--	--
Cluster-10601.0	709	--	--	--	--	--	--	--	--	--	--	--
Cluster-10602.0	335	--	--	--	--	--	--	--	--	--	--	--
Cluster-10603.0	453	--	--	--	--	--	--	--	--	--	--	--
Cluster-10604.0	686	--	--	uncharacterized protein LOC111410943 [Olea europaea var. sylvestris]	--	A0A5B7BCT7_DAVIN SubName: Full=Uncharacterized protein {ECO:0000313|EMBL:MPA66355.1}; Flags: Fragment;	--	--	--	--	--	--
Cluster-10605.0	448	--	--	--	--	--	--	--	--	--	--	--
Cluster-10606.0	1353	K21888 glutathione dehydrogenase/transferase [EC:1.8.5.1 2.5.1.18] | (RefSeq) glutathione S-transferase DHAR2-like (A)	ko00053: Ascorbate and aldarate metabolism; ko00480: Glutathione metabolism; ko01100: Metabolic pathways	--	--	--	Intracellular Cl- channel CLIC, contains GST domain	--	--	--	--	--
Cluster-10607.0	563	--	--	--	--	--	--	--	--	--	--	--
Cluster-10608.0	271	K17943 pumilio RNA-binding family | (RefSeq) pumilio homolog 1-like (A)	--	hypothetical protein Vadar_028173 [Vaccinium darrowii]	--	A0A6P6S474_COFAR RecName: Full=Diacylglycerol O-acyltransferase {ECO:0000256|ARBA:ARBA00013244}; EC=2.3.1.20 {ECO:0000256|ARBA:ARBA00013244};	--	GO:0016021,integral component of membrane; GO:0004144,diacylglycerol O-acyltransferase activity; GO:0019432,triglyceride biosynthetic process; GO:0003674,molecular_function; GO:0003824,catalytic activity; GO:0008374,O-acyltransferase activity; GO:0016411,acylglycerol O-acyltransferase activity; GO:0016740,transferase activity; GO:0016746,acyltransferase activity; GO:0016747,acyltransferase activi…	--	--	--	--
Cluster-10609.0	517	K01213 galacturan 1,4-alpha-galacturonidase [EC:3.2.1.67] | (RefSeq) exopolygalacturonase (A)	ko00040: Pentose and glucuronate interconversions; ko01100: Metabolic pathways	uncharacterized protein LOC115696271 [Cannabis sativa]	--	A0A803NTY2_CANSA RecName: Full=zf-RVT domain-containing protein {ECO:0000259|Pfam:PF13966};	FOG: Reverse transcriptase	--	--	--	--	--
Cluster-1061.0	876	--	--	--	--	--	Beta-TrCP (transducin repeats containing)/Slimb proteins	--	D domain of beta-TrCP	--	--	--
Cluster-10610.0	664	--	--	--	--	--	--	--	--	--	--	--
Cluster-10611.0	599	--	--	--	--	--	--	--	--	--	--	--
Cluster-10612.0	904	--	--	--	--	--	--	--	--	--	--	--
Cluster-10613.0	461	--	--	--	--	--	--	--	--	--	--	--
Cluster-10614.0	569	--	--	--	--	--	--	--	--	--	--	--
Cluster-10615.0	580	--	--	--	--	--	--	--	--	--	--	--
Cluster-10616.0	561	--	--	--	--	--	--	--	--	--	--	--
Cluster-10617.0	2047	K10357 myosin V | (RefSeq) myosin-7-like (A)	ko04814: Motor proteins	myosin-6 [Lactuca sativa]	MYO17_ARATH RecName: Full=Myosin-17; AltName: Full=Myosin XI K; Short=AtXIK;	A0A8B8NWQ9_9MYRT SubName: Full=unconventional myosin-VI-like {ECO:0000313|RefSeq:XP_030526986.1};	Myosin class VI heavy chain	GO:0015629,actin cytoskeleton; GO:0016459,myosin complex; GO:0009506,plasmodesma; GO:0035619,root hair tip; GO:0030133,transport vesicle; GO:0051015,actin filament binding; GO:0005524,ATP binding; GO:0005516,calmodulin binding; GO:0003774,cytoskeletal motor activity; GO:0000146,microfilament motor activity; GO:0007015,actin filament organization; GO:0030048,actin filament-based movement; GO:00513…	Myosin VI cargo binding domain	--	--	--
Cluster-10618.0	372	--	--	--	--	--	--	--	--	--	--	--
Cluster-10619.0	819	K24887 GTP-binding protein 1 | (RefSeq) EF-1-alpha-related GTP-binding protein (A)	--	GTP-binding protein 1-like [Quercus suber]	--	A0A8B8Q0N1_9MYRT SubName: Full=GTP-binding protein 1-like {ECO:0000313|RefSeq:XP_030540610.1};	GTP-binding protein GP-1	GO:0005525,GTP binding; GO:0003924,GTPase activity; GO:0000166,nucleotide binding; GO:0003674,molecular_function; GO:0005488,binding; GO:0017076,purine nucleotide binding; GO:0019001,guanyl nucleotide binding; GO:0032553,ribonucleotide binding; GO:0032555,purine ribonucleotide binding; GO:0032561,guanyl ribonucleotide binding; GO:0035639,purine ribonucleoside triphosphate binding; GO:0036094,smal…	Elongation factor Tu GTP binding domain	--	--	--
Cluster-1062.0	740	K05046 solute carrier family 6 (neurotransmitter transporter, GABA) member 13 | (RefSeq) Neurotransmitter:Sodium symporter family (A)	--	hypothetical protein L1887_52904 [Cichorium endivia]	--	A0A7S1RMK9_ALECA SubName: Full=Hypothetical protein {ECO:0000313|EMBL:CAD9170515.1};	Sodium-neurotransmitter symporter	GO:0016021,integral component of membrane; GO:0015293,symporter activity; GO:0003674,molecular_function; GO:0005215,transporter activity; GO:0015291,secondary active transmembrane transporter activity; GO:0022804,active transmembrane transporter activity; GO:0022857,transmembrane transporter activity; GO:0005575,cellular_component; GO:0016020,membrane; GO:0031224,intrinsic component of membrane; …	Sodium:neurotransmitter symporter family	--	--	--
Cluster-10620.0	1948	K21398 natural resistance-associated macrophage protein 2 | (RefSeq) metal transporter Nramp4-like (A)	--	hypothetical protein M758_9G100500 [Ceratodon purpureus]	NRAM3_ARATH RecName: Full=Metal transporter Nramp3; Short=AtNramp3;	A9RAW3_PHYPA SubName: Full=Uncharacterized protein {ECO:0000313|EMBL:EDQ83763.1, ECO:0000313|EnsemblPlants:Pp3c2_37310V3.1};	Mn2+ and Fe2+ transporters of the NRAMP family	GO:0005794,Golgi apparatus; GO:0016021,integral component of membrane; GO:0000325,plant-type vacuole; GO:0009506,plasmodesma; GO:0005774,vacuolar membrane; GO:0005773,vacuole; GO:0015086,cadmium ion transmembrane transporter activity; GO:0005384,manganese ion transmembrane transporter activity; GO:0042742,defense response to bacterium; GO:0055072,iron ion homeostasis; GO:0006828,manganese ion tra…	Natural resistance-associated macrophage protein	--	--	--
Cluster-10621.0	787	--	--	--	--	--	--	--	--	--	--	--
Cluster-10622.0	213	--	--	--	--	--	--	--	--	--	--	--
Cluster-10623.0	572	--	--	--	--	--	--	--	--	--	--	--
Cluster-10624.0	433	--	--	--	--	--	--	--	--	--	--	--
Cluster-10625.0	321	--	--	--	--	--	--	--	--	--	--	--
Cluster-10626.0	426	--	--	--	--	--	--	--	--	--	--	--
Cluster-10627.0	1549	K22464 fatty acid photodecarboxylase [EC:4.1.1.106] | (RefSeq) alcohol oxidase (A)	--	glucose dehydrogenase [FAD, quinone]	FAP_CHLVA RecName: Full=Fatty acid photodecarboxylase, chloroplastic {ECO:0000303|PubMed:28860382}; Short=CvFAP {ECO:0000303|PubMed:28860382}; EC=4.1.1.106 {ECO:0000269|PubMed:28860382}; Flags: Precursor;	A0A8B8PAA8_9MYRT SubName: Full=glucose dehydrogenase [FAD, quinone]-like {ECO:0000313|RefSeq:XP_030531597.1};	Glucose dehydrogenase/choline dehydrogenase/mandelonitrile lyase (GMC oxidoreductase family)	GO:0009507,chloroplast; GO:0050660,flavin adenine dinucleotide binding; GO:0016829,lyase activity; GO:0016614,oxidoreductase activity, acting on CH-OH group of donors; GO:0000166,nucleotide binding; GO:0003674,molecular_function; GO:0005488,binding; GO:0036094,small molecule binding; GO:0043167,ion binding; GO:0043168,anion binding; GO:0097159,organic cyclic compound binding; GO:1901265,nucleosid…	GMC oxidoreductase	--	--	--
Cluster-10628.0	320	--	--	--	--	--	--	--	--	--	--	--
Cluster-10629.0	359	--	--	--	--	--	--	--	--	--	--	--
Cluster-1063.0	586	K22374 3''-deamino-3''-oxonicotianamine reductase [EC:1.1.1.285] | (RefSeq) methylecgonone reductase-like (A)	ko00999: Biosynthesis of various plant secondary metabolites; ko01100: Metabolic pathways; ko01110: Biosynthesis of secondary metabolites	methylecgonone reductase-like [Pisum sativum]	AKRCA_ARATH RecName: Full=Aldo-keto reductase family 4 member C10; EC=1.1.1.-;	A0A5N6KZ73_9ROSI SubName: Full=Uncharacterized protein {ECO:0000313|EMBL:KAB8364838.1};	Aldo/keto reductase family proteins	GO:0005829,cytosol; GO:0004032,alditol:NADP+ 1-oxidoreductase activity; GO:0003674,molecular_function; GO:0003824,catalytic activity; GO:0004033,aldo-keto reductase (NADP) activity; GO:0008106,alcohol dehydrogenase (NADP+) activity; GO:0016491,oxidoreductase activity; GO:0016614,oxidoreductase activity, acting on CH-OH group of donors; GO:0016616,oxidoreductase activity, acting on the CH-OH group…	--	--	--	--
Cluster-10630.0	447	--	--	--	--	--	--	--	--	--	--	--
Cluster-10631.0	536	K15377 solute carrier family 44 (choline transporter-like protein), member 2/4/5 | (RefSeq) choline transporter like family (A)	--	Hypothetical predicted protein [Olea europaea subsp. europaea]	CHER1_ARATH RecName: Full=Choline transporter protein 1 {ECO:0000303|PubMed:25008948}; Short=AtCTL1 {ECO:0000303|PubMed:25008948}; AltName: Full=Protein SIGNIFICANT IONOME CHANGES 1 {ECO:0000303|PubMed:29284002};	A0A8B8PVK8_9MYRT RecName: Full=Choline transporter-like protein {ECO:0000256|RuleBase:RU368066};	Choline transporter-like protein	GO:0005856,cytoskeleton; GO:0031901,early endosome membrane; GO:0016021,integral component of membrane; GO:0016020,membrane; GO:0009524,phragmoplast; GO:0009705,plant-type vacuole membrane; GO:0005886,plasma membrane; GO:0009506,plasmodesma; GO:0009551,secondary plasmodesma; GO:0097218,sieve plate; GO:0055044,symplast; GO:0005802,trans-Golgi network; GO:0032588,trans-Golgi network membrane; GO:00…	Plasma-membrane choline transporter	--	--	--
Cluster-10632.0	420	--	--	--	--	--	--	--	--	--	--	--
Cluster-10633.0	650	--	--	--	--	--	--	--	--	--	--	--
Cluster-10634.0	487	K08235 xyloglucan:xyloglucosyl transferase [EC:2.4.1.207] | (RefSeq) xyloglucan endotransglucosylase protein 1-like (A)	--	Xyloglucan endotransglucosylase/hydrolase protein [Actinidia chinensis var. chinensis]	XTH16_ARATH RecName: Full=Probable xyloglucan endotransglucosylase/hydrolase protein 16; Short=At-XTH16; Short=XTH-16; EC=2.4.1.207; Flags: Precursor;	A0A2R6QXD7_ACTCC RecName: Full=Xyloglucan endotransglucosylase/hydrolase {ECO:0000256|RuleBase:RU361120}; EC=2.4.1.207 {ECO:0000256|RuleBase:RU361120};	--	GO:0048046,apoplast; GO:0004553,hydrolase activity, hydrolyzing O-glycosyl compounds; GO:0030247,polysaccharide binding; GO:0016762,xyloglucan:xyloglucosyl transferase activity; GO:0042546,cell wall biogenesis; GO:0071555,cell wall organization; GO:0010411,xyloglucan metabolic process; GO:0003674,molecular_function; GO:0003824,catalytic activity; GO:0016787,hydrolase activity; GO:0016798,hydrolas…	Glycosyl hydrolases family 16	--	--	--
Cluster-10635.0	373	--	--	hypothetical protein CK203_070457 [Vitis vinifera]	--	A0A438FAI1_VITVI SubName: Full=Uncharacterized protein {ECO:0000313|EMBL:RVW56967.1};	--	--	Protein of unknown function (DUF1635)	--	--	--
Cluster-10636.0	329	--	--	hypothetical protein Q903MT_gene1488 [Picea sitchensis]	--	--	--	--	--	--	--	--
Cluster-10636.1	673	--	--	--	--	--	--	--	--	--	--	--
Cluster-10637.0	1139	--	--	--	--	--	--	--	--	--	--	--
Cluster-10638.0	265	--	--	--	--	--	--	--	--	--	--	--
Cluster-10639.0	429	--	--	--	--	--	--	--	--	--	--	--
Cluster-1064.0	574	--	--	--	--	--	--	--	AAA domain	--	--	--
Cluster-10640.0	866	--	--	--	--	--	--	--	--	--	--	--
Cluster-10641.0	1972	--	--	--	HLG3_MAIZE RecName: Full=Homeobox protein liguleless 3; Flags: Fragment;	A0A8B8QDS0_9MYRT SubName: Full=homeobox protein extradenticle-like {ECO:0000313|RefSeq:XP_030545281.1};	Transcription factor PBX and related HOX domain proteins	GO:0005634,nucleus; GO:0000981,DNA-binding transcription factor activity, RNA polymerase II-specific; GO:0000978,RNA polymerase II cis-regulatory region sequence-specific DNA binding; GO:0006357,regulation of transcription by RNA polymerase II; GO:0003674,molecular_function; GO:0003700,DNA-binding transcription factor activity; GO:0140110,transcription regulator activity; GO:0000976,transcription…	PBC domain	HB-other	TF	HB->HB-other
Cluster-10642.0	573	--	--	--	--	--	--	--	--	--	--	--
Cluster-10643.0	331	--	--	--	--	--	--	--	--	--	--	--
Cluster-10644.0	1590	K03942 NADH dehydrogenase (ubiquinone) flavoprotein 1 [EC:7.1.1.2] | (RefSeq) NADH dehydrogenase [ubiquinone] flavoprotein 1, mitochondrial-like (A)	ko00190: Oxidative phosphorylation; ko01100: Metabolic pathways	hypothetical protein KP509_19G069400 [Ceratopteris richardii]	NDUV1_ARATH RecName: Full=NADH dehydrogenase [ubiquinone] flavoprotein 1, mitochondrial; EC=7.1.1.2; Flags: Precursor;	A0A1U7W604_NICSY RecName: Full=NADH dehydrogenase [ubiquinone] flavoprotein 1, mitochondrial {ECO:0000256|RuleBase:RU364066}; EC=7.1.1.2 {ECO:0000256|RuleBase:RU364066};	NADH:ubiquinone oxidoreductase, NDUFV1/51kDa subunit	GO:0005747,mitochondrial respiratory chain complex I; GO:0005739,mitochondrion; GO:0005886,plasma membrane; GO:0051539,4 iron, 4 sulfur cluster binding; GO:0010181,FMN binding; GO:0046872,metal ion binding; GO:0051287,NAD binding; GO:0008137,NADH dehydrogenase (ubiquinone) activity; GO:0006120,mitochondrial electron transport, NADH to ubiquinone; GO:0003674,molecular_function; GO:0005488,binding;…	Respiratory-chain NADH dehydrogenase 51 Kd subunit	--	--	--
Cluster-10645.0	703	--	--	--	--	--	--	--	--	--	--	--
Cluster-10646.0	534	--	--	--	--	--	--	--	--	--	--	--
Cluster-10647.0	393	--	--	--	--	--	--	--	--	--	--	--
Cluster-10648.0	423	--	--	--	--	--	--	--	--	--	--	--
Cluster-10649.0	427	--	--	--	--	--	--	--	--	--	--	--
Cluster-1065.0	667	--	--	--	--	--	--	--	--	--	--	--
Cluster-10650.0	399	--	--	--	--	--	--	--	--	--	--	--
Cluster-10651.0	610	--	--	--	--	--	--	--	--	--	--	--
Cluster-10652.0	462	--	--	--	--	--	--	--	--	--	--	--
Cluster-10653.0	831	--	--	--	--	--	--	--	--	--	--	--
Cluster-10654.0	573	--	--	--	--	--	--	--	--	--	--	--
Cluster-10655.0	552	--	--	--	--	--	--	--	--	--	--	--
Cluster-10656.0	361	--	--	--	--	--	--	--	--	--	--	--
Cluster-10657.0	354	--	--	--	--	--	--	--	--	--	--	--
Cluster-10658.0	440	--	--	--	--	--	--	--	--	--	--	--
Cluster-10659.0	523	--	--	--	--	--	--	--	--	--	--	--
Cluster-1066.0	809	K18663 activating signal cointegrator complex subunit 3 [EC:5.6.2.4] | (RefSeq) hypothetical protein (A)	--	DExH-box ATP-dependent RNA helicase DExH14, partial [Selaginella moellendorffii]	DEXHE_ARATH RecName: Full=DExH-box ATP-dependent RNA helicase DExH14 {ECO:0000305}; EC=3.6.4.13 {ECO:0000305}; AltName: Full=BRR2 homolog C {ECO:0000305}; Short=AtBRR2C {ECO:0000305}; AltName: Full=Pre-mRNA-splicing helicase BRR2C {ECO:0000305};	D8SDF9_SELML SubName: Full=Uncharacterized protein {ECO:0000313|EMBL:EFJ17505.1};	DNA/RNA helicase MER3/SLH1, DEAD-box superfamily	GO:0005634,nucleus; GO:0005681,spliceosomal complex; GO:0043138,3'-5' DNA helicase activity; GO:0005524,ATP binding; GO:0016887,ATP hydrolysis activity; GO:0003729,mRNA binding; GO:0003724,RNA helicase activity; GO:0006397,mRNA processing; GO:0008380,RNA splicing; GO:0003674,molecular_function; GO:0003678,DNA helicase activity; GO:0003824,catalytic activity; GO:0004386,helicase activity; GO:00080…	Sec63 Brl domain	--	--	--
Cluster-10660.0	413	--	--	--	--	--	--	--	--	--	--	--
Cluster-10661.0	809	--	--	--	--	--	--	--	--	--	--	--
Cluster-10662.0	468	--	--	--	--	--	--	--	--	--	--	--
Cluster-10663.0	2800	K15728 phosphatidate phosphatase LPIN [EC:3.1.3.4] | (RefSeq) phosphatidate phosphatase PAH1 (A)	ko00561: Glycerolipid metabolism; ko00564: Glycerophospholipid metabolism; ko01100: Metabolic pathways; ko01110: Biosynthesis of secondary metabolites	hypothetical protein E3N88_14516 [Mikania micrantha]	PAH1_ARATH RecName: Full=Phosphatidate phosphatase PAH1; EC=3.1.3.4; AltName: Full=Phosphatidic acid phosphohydrolase 1; Short=AtPAH1;	A0A1D1ZK08_9ARAE RecName: Full=Phosphatidate phosphatase {ECO:0000256|ARBA:ARBA00012638}; EC=3.1.3.4 {ECO:0000256|ARBA:ARBA00012638}; Flags: Fragment;	Protein involved in plasmid maintenance/nuclear protein involved in lipid metabolism	GO:0005829,cytosol; GO:0000139,Golgi membrane; GO:0032586,protein storage vacuole membrane; GO:0008195,phosphatidate phosphatase activity; GO:0044255,cellular lipid metabolic process; GO:0016036,cellular response to phosphate starvation; GO:0019375,galactolipid biosynthetic process; GO:0006886,intracellular protein transport; GO:0006629,lipid metabolic process; GO:0008654,phospholipid biosyntheti…	LNS2 (Lipin/Ned1/Smp2)	--	--	--
Cluster-10664.0	460	--	--	--	--	--	--	--	--	--	--	--
Cluster-10665.0	461	K16276 zinc finger protein-like protein | (RefSeq) zinc finger protein BRUTUS-like (A)	--	unnamed protein product [Linum tenue]	--	A0A835RV72_VANPL RecName: Full=Hemerythrin domain-containing protein {ECO:0000259|Pfam:PF01814};	--	GO:0055072,iron ion homeostasis; GO:0008150,biological_process; GO:0042592,homeostatic process; GO:0048878,chemical homeostasis; GO:0050801,ion homeostasis; GO:0055065,metal ion homeostasis; GO:0055076,transition metal ion homeostasis; GO:0055080,cation homeostasis; GO:0065007,biological regulation; GO:0065008,regulation of biological quality; GO:0098771,inorganic ion homeostasis	--	--	--	--
Cluster-10666.0	473	--	--	--	--	--	--	--	--	--	--	--
Cluster-10667.0	1566	--	--	probable mitochondrial saccharopine dehydrogenase-like oxidoreductase at5g39410 [Phtheirospermum japonicum]	SCPDL_ARATH RecName: Full=Probable mitochondrial saccharopine dehydrogenase-like oxidoreductase At5g39410; Short=SDH; EC=1.-.-.-;	A0A8B8QSM3_9MYRT SubName: Full=saccharopine dehydrogenase-like oxidoreductase {ECO:0000313|RefSeq:XP_030549297.1};	Uncharacterized membrane protein	GO:0009941,chloroplast envelope; GO:0005811,lipid droplet; GO:0031966,mitochondrial membrane; GO:0005739,mitochondrion; GO:0000325,plant-type vacuole; GO:0005886,plasma membrane; GO:0009536,plastid; GO:0016491,oxidoreductase activity; GO:0009247,glycolipid biosynthetic process; GO:0003674,molecular_function; GO:0003824,catalytic activity; GO:0006629,lipid metabolic process; GO:0006643,membrane li…	Saccharopine dehydrogenase NADP binding domain	--	--	--
Cluster-10667.1	1557	--	--	probable mitochondrial saccharopine dehydrogenase-like oxidoreductase at5g39410 [Phtheirospermum japonicum]	SCPDL_ARATH RecName: Full=Probable mitochondrial saccharopine dehydrogenase-like oxidoreductase At5g39410; Short=SDH; EC=1.-.-.-;	A0A8B8QSM3_9MYRT SubName: Full=saccharopine dehydrogenase-like oxidoreductase {ECO:0000313|RefSeq:XP_030549297.1};	Uncharacterized membrane protein	GO:0009941,chloroplast envelope; GO:0005811,lipid droplet; GO:0031966,mitochondrial membrane; GO:0005739,mitochondrion; GO:0000325,plant-type vacuole; GO:0005886,plasma membrane; GO:0009536,plastid; GO:0016491,oxidoreductase activity; GO:0009247,glycolipid biosynthetic process; GO:0003674,molecular_function; GO:0003824,catalytic activity; GO:0006629,lipid metabolic process; GO:0006643,membrane li…	Saccharopine dehydrogenase NADP binding domain	--	--	--
Cluster-10668.0	690	--	--	--	--	--	--	--	--	--	--	--
Cluster-10669.0	689	--	--	--	--	--	--	--	--	--	--	--
Cluster-1067.0	648	--	--	--	--	--	Predicted GTP-binding protein	--	TM2 domain	--	--	--
Cluster-10670.0	469	--	--	--	--	--	--	--	--	--	--	--
Cluster-10671.0	731	K26544 phosphatidylinositol/phosphatidylcholine transfer protein | (RefSeq) phosphatidylinositol transfer protein PDR17-like (A)	--	--	--	--	Phosphatidylinositol transfer protein SEC14 and related proteins	--	CRAL/TRIO domain	--	--	--
Cluster-10672.0	517	K01191 alpha-mannosidase [EC:3.2.1.24] | (RefSeq) alpha-mannosidase At3g26720-like isoform X1 (A)	ko00511: Other glycan degradation	probable alpha-mannosidase At5g13980, partial [Carica papaya]	MANA1_ARATH RecName: Full=Alpha-mannosidase At3g26720 {ECO:0000305}; EC=3.2.1.24 {ECO:0000269|PubMed:16233119}; Flags: Precursor;	A0A2I0J8D9_PUNGR RecName: Full=Glyco_hydro_38N domain-containing protein {ECO:0000259|Pfam:PF01074};	Glycosyl hydrolase, family 38 - alpha-mannosidase	GO:0000325,plant-type vacuole; GO:0099503,secretory vesicle; GO:0005773,vacuole; GO:0004559,alpha-mannosidase activity; GO:0030246,carbohydrate binding; GO:0046872,metal ion binding; GO:0006013,mannose metabolic process; GO:0003674,molecular_function; GO:0003824,catalytic activity; GO:0004553,hydrolase activity, hydrolyzing O-glycosyl compounds; GO:0015923,mannosidase activity; GO:0016787,hydrola…	--	--	--	--
Cluster-10672.1	436	K01191 alpha-mannosidase [EC:3.2.1.24] | (RefSeq) probable alpha-mannosidase At5g13980 (A)	ko00511: Other glycan degradation	probable alpha-mannosidase At5g13980, partial [Carica papaya]	MANA1_ARATH RecName: Full=Alpha-mannosidase At3g26720 {ECO:0000305}; EC=3.2.1.24 {ECO:0000269|PubMed:16233119}; Flags: Precursor;	A0A2I0J8D9_PUNGR RecName: Full=Glyco_hydro_38N domain-containing protein {ECO:0000259|Pfam:PF01074};	Glycosyl hydrolase, family 38 - alpha-mannosidase	GO:0000325,plant-type vacuole; GO:0099503,secretory vesicle; GO:0005773,vacuole; GO:0004559,alpha-mannosidase activity; GO:0030246,carbohydrate binding; GO:0046872,metal ion binding; GO:0006013,mannose metabolic process; GO:0003674,molecular_function; GO:0003824,catalytic activity; GO:0004553,hydrolase activity, hydrolyzing O-glycosyl compounds; GO:0015923,mannosidase activity; GO:0016787,hydrola…	Glycosyl hydrolases family 38 N-terminal domain	--	--	--
Cluster-10673.0	580	--	--	--	--	--	--	--	--	--	--	--
Cluster-10674.0	282	K22611 squamous cell carcinoma antigen recognized by T-cells 3 | (RefSeq) LOW QUALITY PROTEIN: uncharacterized protein LOC116143689 (A)	--	hypothetical protein HHK36_012797 [Tetracentron sinense]	PPR5_ARATH RecName: Full=Putative pentatricopeptide repeat-containing protein At1g02420;	A0A2N9IV72_FAGSY SubName: Full=Uncharacterized protein {ECO:0000313|EMBL:SPD28448.1};	FOG: PPR repeat	--	--	--	--	--
Cluster-10675.0	366	--	--	--	--	--	--	--	--	--	--	--
Cluster-10676.0	296	K20456 oxysterol-binding protein 1 | (RefSeq) oxysterol-binding protein-related protein 1C-like isoform X1 (A)	--	Oxysterol-binding protein-related protein 1C [Zea mays]	ORP1B_ARATH RecName: Full=Oxysterol-binding protein-related protein 1B; AltName: Full=OSBP-related protein 1B;	A0A1D6L1I8_MAIZE SubName: Full=Oxysterol-binding protein-related protein 1C {ECO:0000313|EMBL:ONM08391.1};	Oxysterol-binding protein	GO:0005829,cytosol; GO:0043231,intracellular membrane-bounded organelle; GO:0016020,membrane; GO:0032934,sterol binding; GO:0015248,sterol transporter activity; GO:0003674,molecular_function; GO:0005488,binding; GO:0005496,steroid binding; GO:0008289,lipid binding; GO:0097159,organic cyclic compound binding; GO:0005215,transporter activity; GO:0005319,lipid transporter activity; GO:0005575,cellul…	--	--	--	--
Cluster-10677.0	548	K15356 GDP-mannose transporter | (RefSeq) GDP-mannose transporter GONST2-like isoform X1 (A)	--	GDP-mannose transporter like [Actinidia chinensis var. chinensis]	GONS2_ARATH RecName: Full=GDP-mannose transporter GONST2 {ECO:0000303|PubMed:15480787}; AltName: Full=Protein GOLGI NUCLEOTIDE SUGAR TRANSPORTER 2 {ECO:0000303|PubMed:15480787};	A0A2R6QJ99_ACTCC SubName: Full=GDP-mannose transporter like {ECO:0000313|EMBL:PSS09479.1};	Nucleotide-sugar transporter VRG4/SQV-7	GO:0005794,Golgi apparatus; GO:0000139,Golgi membrane; GO:0016021,integral component of membrane; GO:0015297,antiporter activity; GO:0005458,GDP-mannose transmembrane transporter activity; GO:0008643,carbohydrate transport; GO:1990570,GDP-mannose transmembrane transport; GO:0015780,nucleotide-sugar transmembrane transport; GO:0003674,molecular_function; GO:0005215,transporter activity; GO:0015291…	--	--	--	--
Cluster-10678.0	2554	K13123 G patch domain-containing protein 1 | (RefSeq) G patch domain-containing protein TGH-like (A)	--	uncharacterized protein A4U43_C06F2330 [Asparagus officinalis]	SUGP1_ARATH RecName: Full=SURP and G-patch domain-containing protein 1-like protein; AltName: Full=Splicing factor 4-like protein; Short=SF4-like protein;	A0A5P1EIX5_ASPOF SubName: Full=Uncharacterized protein {ECO:0000313|EMBL:ONK65918.1};	Predicted RNA binding protein, contains SWAP, RPR and G-patch domains	GO:0005654,nucleoplasm; GO:0003723,RNA binding; GO:0006397,mRNA processing; GO:0008380,RNA splicing; GO:0003674,molecular_function; GO:0003676,nucleic acid binding; GO:0005488,binding; GO:0097159,organic cyclic compound binding; GO:1901363,heterocyclic compound binding; GO:0006139,nucleobase-containing compound metabolic process; GO:0006396,RNA processing; GO:0006725,cellular aromatic compound me…	CID domain	--	--	--
Cluster-10679.0	488	--	--	--	--	--	--	--	--	--	--	--
Cluster-1068.0	928	K00026 malate dehydrogenase [EC:1.1.1.37] | (RefSeq) malate dehydrogenase, glyoxysomal (A)	ko00020: Citrate cycle (TCA cycle); ko00270: Cysteine and methionine metabolism; ko00620: Pyruvate metabolism; ko00630: Glyoxylate and dicarboxylate metabolism; ko00710: Carbon fixation by Calvin cycle; ko01100: Metabolic pathways; ko01110: Biosynthesis of secondary metabolites; ko01200: Carbon metabolism	malate dehydrogenase, glyoxysomal [Hordeum vulgare]	MDHG_ORYSJ RecName: Full=Malate dehydrogenase, glyoxysomal; EC=1.1.1.37; Flags: Precursor;	A0A1D1Y6X7_9ARAE RecName: Full=Malate dehydrogenase {ECO:0000256|ARBA:ARBA00012995}; EC=1.1.1.37 {ECO:0000256|ARBA:ARBA00012995}; Flags: Fragment;	NAD-dependent malate dehydrogenase	GO:0005737,cytoplasm; GO:0009514,glyoxysome; GO:0030060,L-malate dehydrogenase activity; GO:0006097,glyoxylate cycle; GO:0006108,malate metabolic process; GO:0006099,tricarboxylic acid cycle; GO:0003674,molecular_function; GO:0003824,catalytic activity; GO:0016491,oxidoreductase activity; GO:0016614,oxidoreductase activity, acting on CH-OH group of donors; GO:0016615,malate dehydrogenase activity…	lactate/malate dehydrogenase, NAD binding domain	--	--	--
Cluster-10680.0	526	--	--	--	--	--	--	--	--	--	--	--
Cluster-10681.0	409	--	--	--	--	--	--	--	--	--	--	--
Cluster-10681.1	505	--	--	--	--	--	--	--	--	--	--	--
Cluster-10681.2	875	--	--	--	--	--	--	--	--	--	--	--
Cluster-10682.0	1170	K10589 ubiquitin-protein ligase E3 C [EC:2.3.2.26] | (RefSeq) E3 ubiquitin-protein ligase UPL6 (A)	ko04120: Ubiquitin mediated proteolysis	unnamed protein product [Brassica rapa]	UVR8_ARATH RecName: Full=Ultraviolet-B receptor UVR8 {ECO:0000303|PubMed:12226503}; AltName: Full=Protein UV-B RESISTANCE 8 {ECO:0000303|PubMed:12226503}; AltName: Full=RCC1 domain-containing protein UVR8 {ECO:0000303|PubMed:12226503};	A0A1Q9DMA1_SYMMI SubName: Full=Ultraviolet-B receptor UVR8 {ECO:0000313|EMBL:OLP96283.1};	FOG: RCC1 domain	GO:0000785,chromatin; GO:0005829,cytosol; GO:0005634,nucleus; GO:0009536,plastid; GO:0003682,chromatin binding; GO:0005085,guanyl-nucleotide exchange factor activity; GO:0042802,identical protein binding; GO:0009881,photoreceptor activity; GO:0042803,protein homodimerization activity; GO:0009649,entrainment of circadian clock; GO:0009411,response to UV; GO:0010224,response to UV-B; GO:0003674,mol…	Regulator of chromosome condensation (RCC1) repeat	--	--	--
Cluster-10683.0	1024	--	--	--	--	T0QWC1_SAPDV SubName: Full=Uridine phosphorylase {ECO:0000313|EMBL:EQC42504.1};	Uridine phosphorylase	GO:0005737,cytoplasm; GO:0004850,uridine phosphorylase activity; GO:0009116,nucleoside metabolic process; GO:0009166,nucleotide catabolic process; GO:0003674,molecular_function; GO:0003824,catalytic activity; GO:0016740,transferase activity; GO:0016757,glycosyltransferase activity; GO:0016763,pentosyltransferase activity; GO:0006139,nucleobase-containing compound metabolic process; GO:0006725,cel…	Phosphorylase superfamily	--	--	--
Cluster-10684.0	561	--	--	--	--	--	--	--	--	--	--	--
Cluster-10685.0	299	--	--	--	--	--	--	--	--	--	--	--
Cluster-10686.0	272	--	--	--	--	--	--	--	--	--	--	--
Cluster-10687.0	525	--	--	--	--	--	--	--	--	--	--	--
Cluster-10688.0	639	--	--	--	--	--	--	--	7 transmembrane receptor (rhodopsin family)	--	--	--
Cluster-10689.0	343	--	--	TMV resistance protein N-like isoform X2 [Syzygium oleosum]	ADR2_ARATH RecName: Full=Disease resistance protein ADR2 {ECO:0000305}; EC=3.2.2.6 {ECO:0000255|PROSITE-ProRule:PRU00204}; AltName: Full=Protein ACTIVATED DISEASE RESISTANCE 2 {ECO:0000303|PubMed:19549129}; AltName: Full=Protein WHITE RUST RESISTANCE 4 {ECO:0000303|PubMed:18624640};	A0A2I0HIE7_PUNGR RecName: Full=TIR domain-containing protein {ECO:0000259|PROSITE:PS50104}; Flags: Fragment;	--	GO:0005737,cytoplasm; GO:0043531,ADP binding; GO:0005524,ATP binding; GO:0050135,NAD(P)+ nucleosidase activity; GO:0061809,NAD+ nucleotidase, cyclic ADP-ribose generating; GO:0034644,cellular response to UV; GO:0006952,defense response; GO:0050832,defense response to fungus; GO:0002229,defense response to oomycetes; GO:0007165,signal transduction; GO:0000166,nucleotide binding; GO:0003674,molecul…	Leucine Rich repeats (2 copies)	--	--	--
Cluster-1069.0	666	K24752 WD repeat-containing protein 70 | (RefSeq) WD repeat-containing protein 70 (A)	--	unnamed protein product [Triticum turgidum subsp. durum]	--	A0A446JSQ9_TRITD SubName: Full=Uncharacterized protein {ECO:0000313|EMBL:VAH16115.1};	Uncharacterized conserved protein, contains WD40 repeat	--	WD domain, G-beta repeat	--	--	--
Cluster-10690.0	620	--	--	--	--	--	Transcriptional corepressor Atrophin-1/DRPLA	--	GATA zinc finger	C2C2-GATA	TF	C2C2->C2C2-GATA
Cluster-10691.0	499	--	--	--	--	--	--	--	--	--	--	--
Cluster-10692.0	412	--	--	--	--	--	--	--	--	--	--	--
Cluster-10693.0	284	--	--	--	--	--	--	--	--	--	--	--
Cluster-10694.0	735	K11976 E3 ubiquitin-protein ligase RNF216 [EC:2.3.2.31] | (RefSeq) E3 ubiquitin-protein ligase RNF216-like isoform X1 (A)	--	hypothetical protein [Tanacetum cinerariifolium]	ARI4_ARATH RecName: Full=Putative E3 ubiquitin-protein ligase ARI4; EC=2.3.2.31 {ECO:0000250|UniProtKB:Q9Y4X5}; AltName: Full=ARIADNE-like protein ARI4; AltName: Full=Protein ariadne homolog 4; AltName: Full=RING-type E3 ubiquitin transferase ARI4 {ECO:0000305};	A0A7S3ZIC9_9EUKA SubName: Full=Hypothetical protein {ECO:0000313|EMBL:CAE0683891.1};	Predicted E3 ubiquitin ligase	GO:0005737,cytoplasm; GO:0000151,ubiquitin ligase complex; GO:0046872,metal ion binding; GO:0031624,ubiquitin conjugating enzyme binding; GO:0061630,ubiquitin protein ligase activity; GO:0032436,positive regulation of proteasomal ubiquitin-dependent protein catabolic process; GO:0000209,protein polyubiquitination; GO:0006511,ubiquitin-dependent protein catabolic process; GO:0003674,molecular_func…	IBR domain, a half RING-finger domain	--	--	--
Cluster-10695.0	728	K23563 ER membrane protein complex subunit 2 | (RefSeq) uncharacterized protein LOC130824438 (A)	--	hypothetical protein [Adiantum nelumboides]	--	A0A7S0REN6_9CHLO RecName: Full=ER membrane protein complex subunit 2 {ECO:0000256|RuleBase:RU367091};	Uncharacterized conserved protein	GO:0072546,EMC complex; GO:0005575,cellular_component; GO:0005622,intracellular anatomical structure; GO:0005737,cytoplasm; GO:0005783,endoplasmic reticulum; GO:0005789,endoplasmic reticulum membrane; GO:0012505,endomembrane system; GO:0016020,membrane; GO:0016021,integral component of membrane; GO:0030176,integral component of endoplasmic reticulum membrane; GO:0031090,organelle membrane; GO:003…	Tetratricopeptide repeat	--	--	--
Cluster-10696.0	1997	K01188 beta-glucosidase [EC:3.2.1.21] | (RefSeq) beta-glucosidase 12-like (A)	ko00460: Cyanoamino acid metabolism; ko00500: Starch and sucrose metabolism; ko00999: Biosynthesis of various plant secondary metabolites; ko01100: Metabolic pathways; ko01110: Biosynthesis of secondary metabolites	hypothetical protein F0562_001346 [Nyssa sinensis]	BGL12_ORYSJ RecName: Full=Beta-glucosidase 12 {ECO:0000305}; Short=Os4bglu12 {ECO:0000303|PubMed:17196101}; EC=3.2.1.21 {ECO:0000269|PubMed:17196101}; Flags: Precursor;	A0A5B7C7Z5_DAVIN SubName: Full=Putative strictosidine beta-D-glucosidase {ECO:0000313|EMBL:MPA75553.1}; EC=3.2.1.21 {ECO:0000313|EMBL:MPA75553.1};	Beta-glucosidase, lactase phlorizinhydrolase, and related proteins	GO:0005576,extracellular region; GO:0033907,beta-D-fucosidase activity; GO:0004565,beta-galactosidase activity; GO:0080083,beta-gentiobiose beta-glucosidase activity; GO:0008422,beta-glucosidase activity; GO:0047701,beta-L-arabinosidase activity; GO:0004338,glucan exo-1,3-beta-glucosidase activity; GO:0102483,scopolin beta-glucosidase activity; GO:0005975,carbohydrate metabolic process; GO:000367…	Glycosyl hydrolase family 1	--	--	--
Cluster-10697.0	462	--	--	--	--	--	--	--	--	--	--	--
Cluster-10698.0	621	--	--	--	--	--	--	--	Cyclin-A N-terminal APC/C binding region	--	--	--
Cluster-10699.0	1289	K12492 ADP-ribosylation factor GTPase-activating protein 1 | (RefSeq) probable ADP-ribosylation factor GTPase-activating protein AGD6 (A)	ko04144: Endocytosis	hypothetical protein HPP92_021137 [Vanilla planifolia]	AGD6_ARATH RecName: Full=Probable ADP-ribosylation factor GTPase-activating protein AGD6; Short=ARF GAP AGD6; AltName: Full=Protein ARF-GAP DOMAIN 6; Short=AtAGD6; AltName: Full=Protein ZIGA2;	A0A835UHA0_VANPL RecName: Full=Arf-GAP domain-containing protein {ECO:0000259|PROSITE:PS50115};	ADP-ribosylation factor GTPase activator	GO:0005829,cytosol; GO:0005096,GTPase activator activity; GO:0046872,metal ion binding; GO:0016192,vesicle-mediated transport; GO:0003674,molecular_function; GO:0008047,enzyme activator activity; GO:0030234,enzyme regulator activity; GO:0030695,GTPase regulator activity; GO:0060589,nucleoside-triphosphatase regulator activity; GO:0098772,molecular function regulator activity; GO:0005488,binding; …	Putative GTPase activating protein for Arf	--	--	--
Cluster-107.0	434	--	--	--	--	--	Transcriptional repressors of the hairy/E(spl) family (contains HLH)	--	Helix-loop-helix DNA-binding domain	bHLH	TF	bHLH
Cluster-1070.0	1046	--	--	--	--	--	--	--	Zinc-finger double domain	C2H2	TF	C2H2
Cluster-10700.0	337	K15198 transcription factor TFIIIB component B'' | (RefSeq) transcription factor TFIIIB component B''-like isoform X1 (A)	--	transcription factor TFIIIB component B''-like isoform X3 [Sesamum indicum]	--	A0A8M8VAV7_SESIN SubName: Full=transcription factor TFIIIB component B''-like isoform X3 {ECO:0000313|RefSeq:XP_020553620.1};	--	--	--	--	--	--
Cluster-10701.0	808	--	--	--	--	--	--	--	SUZ domain	--	--	--
Cluster-10702.0	983	--	--	--	--	--	--	--	--	--	--	--
Cluster-10703.0	393	K06269 serine/threonine-protein phosphatase PP1 catalytic subunit [EC:3.1.3.16] | (RefSeq) serine/threonine-protein phosphatase PP1 isozyme 2 (A)	ko03015: mRNA surveillance pathway	--	PP12_ARATH RecName: Full=Serine/threonine-protein phosphatase PP1 isozyme 2 {ECO:0000305}; EC=3.1.3.16 {ECO:0000269|PubMed:21222654}; AltName: Full=Type one protein phosphatase 2 {ECO:0000303|PubMed:17368080};	--	Serine/threonine specific protein phosphatase PP1, catalytic subunit	GO:0005737,cytoplasm; GO:0005634,nucleus; GO:0000164,protein phosphatase type 1 complex; GO:0046872,metal ion binding; GO:0017018,myosin phosphatase activity; GO:0004722,protein serine/threonine phosphatase activity; GO:0006470,protein dephosphorylation; GO:0003674,molecular_function; GO:0005488,binding; GO:0043167,ion binding; GO:0043169,cation binding; GO:0003824,catalytic activity; GO:0004721,…	Serine-threonine protein phosphatase N-terminal domain	--	--	--
Cluster-10704.0	517	--	--	--	--	--	FOG: Leucine rich repeat	--	--	--	--	--
Cluster-10705.0	371	--	--	--	--	--	--	--	--	--	--	--
Cluster-10706.0	434	--	--	--	--	--	--	--	--	--	--	--
Cluster-10707.0	633	--	--	hypothetical protein Vadar_033201 [Vaccinium darrowii]	--	A0A5B7BYG1_DAVIN SubName: Full=Uncharacterized protein {ECO:0000313|EMBL:MPA73705.1};	--	--	--	--	--	--
Cluster-10708.0	584	--	--	--	--	--	--	--	--	--	--	--
Cluster-10709.0	579	--	--	--	--	--	--	--	--	--	--	--
Cluster-1071.0	522	--	--	--	--	--	--	--	--	--	--	--
Cluster-10710.0	602	--	--	--	--	--	--	--	--	--	--	--
Cluster-10711.0	790	--	--	--	--	--	--	--	--	--	--	--
Cluster-10712.0	481	--	--	--	--	--	--	--	--	--	--	--
Cluster-10712.1	945	--	--	--	--	--	--	--	--	--	--	--
Cluster-10712.2	1198	--	--	--	--	--	--	--	--	--	--	--
Cluster-10712.3	1100	--	--	--	--	--	--	--	--	--	--	--
Cluster-10712.4	814	--	--	--	--	--	--	--	--	--	--	--
Cluster-10712.5	1399	--	--	--	--	--	--	--	--	--	--	--
Cluster-10712.6	1740	--	--	--	--	--	--	--	--	--	--	--
Cluster-10712.7	1413	--	--	--	--	--	--	--	--	--	--	--
Cluster-10712.8	1014	--	--	--	--	--	--	--	--	--	--	--
Cluster-10713.0	2314	--	--	--	--	--	FOG: Low-complexity	--	--	--	--	--
Cluster-10714.0	823	--	--	--	--	--	--	--	--	--	--	--
Cluster-10715.0	430	--	--	--	--	--	--	--	--	--	--	--
Cluster-10716.0	324	--	--	--	--	--	--	--	--	--	--	--
Cluster-10717.0	366	--	--	--	--	--	--	--	--	--	--	--
Cluster-10718.0	1982	K01312 trypsin [EC:3.4.21.4] | (RefSeq) hypothetical protein (A)	--	--	GIP3_PHYSP RecName: Full=Glucanase inhibitor protein 3 {ECO:0000303|PubMed:12084830}; Flags: Precursor;	A0A812IV80_SYMPI SubName: Full=PLG protein {ECO:0000313|EMBL:CAE7180362.1};	Trypsin	GO:0005576,extracellular region; GO:0004252,serine-type endopeptidase activity; GO:0006508,proteolysis; GO:0003674,molecular_function; GO:0003824,catalytic activity; GO:0004175,endopeptidase activity; GO:0008233,peptidase activity; GO:0008236,serine-type peptidase activity; GO:0016787,hydrolase activity; GO:0017171,serine hydrolase activity; GO:0140096,catalytic activity, acting on a protein; GO:…	Trypsin	--	--	--
Cluster-10719.0	347	--	--	--	--	--	--	--	--	--	--	--
Cluster-1072.0	511	--	--	--	--	--	--	--	Biogenesis of lysosome-related organelles complex 1 subunit 3	--	--	--
Cluster-10720.0	1267	K22395 cinnamyl-alcohol dehydrogenase [EC:1.1.1.195] | (RefSeq) berberine bridge enzyme-like 13 (A)	ko00940: Phenylpropanoid biosynthesis; ko01100: Metabolic pathways; ko01110: Biosynthesis of secondary metabolites	Tetrahydrocannabinolic acid synthase [Morella rubra]	BBE15_ARATH RecName: Full=Berberine bridge enzyme-like 15 {ECO:0000303|PubMed:26037923}; Short=AtBBE-like 15 {ECO:0000303|PubMed:26037923}; EC=1.1.1.194 {ECO:0000269|PubMed:26037923}; EC=1.1.1.195 {ECO:0000269|PubMed:26037923}; AltName: Full=Protein EMBRYO SAC DEVELOPMENT ARREST 28 {ECO:0000303|PubMed:15634699}; AltName: Full=Protein MATERNAL EFFECT EMBRYO ARREST 23 {ECO:0000303|PubMed:15634699};…	A0A6A1WGV4_9ROSI SubName: Full=Tetrahydrocannabinolic acid synthase {ECO:0000313|EMBL:KAB1222888.1};	--	GO:0005576,extracellular region; GO:0009505,plant-type cell wall; GO:0009506,plasmodesma; GO:0045551,cinnamyl-alcohol dehydrogenase activity; GO:0050268,coniferyl-alcohol dehydrogenase activity; GO:0071949,FAD binding; GO:0052747,sinapyl alcohol dehydrogenase activity; GO:0009793,embryo development ending in seed dormancy; GO:0010197,polar nucleus fusion; GO:0003674,molecular_function; GO:0003824…	Berberine and berberine like	--	--	--
Cluster-10721.0	935	K01183 chitinase [EC:3.2.1.14] | (RefSeq) class V chitinase CHIT5-like (A)	ko00520: Amino sugar and nucleotide sugar metabolism; ko01100: Metabolic pathways	class V chitinase CHIT5-like [Erigeron canadensis]	NFH1_MEDTR RecName: Full=Nod factor hydrolase protein 1 {ECO:0000303|PubMed:24082029}; Short=MtNFH1 {ECO:0000303|PubMed:24082029}; AltName: Full=Class V chitinase NFH1 {ECO:0000305}; AltName: Full=Mtchit5 {ECO:0000303|PubMed:15107993}; Flags: Precursor;	A0A8B8PA44_9MYRT SubName: Full=probable chitinase 10 {ECO:0000313|RefSeq:XP_030531641.1};	Chitinase	GO:0005576,extracellular region; GO:0008061,chitin binding; GO:0004568,chitinase activity; GO:0016787,hydrolase activity; GO:0005975,carbohydrate metabolic process; GO:0006032,chitin catabolic process; GO:0009877,nodulation; GO:0003674,molecular_function; GO:0005488,binding; GO:0097367,carbohydrate derivative binding; GO:0003824,catalytic activity; GO:0004553,hydrolase activity, hydrolyzing O-gly…	Glycosyl hydrolases family 18	--	--	--
Cluster-10722.0	483	--	--	--	--	--	--	--	--	--	--	--
Cluster-10723.0	474	--	--	--	--	--	--	--	--	--	--	--
Cluster-10724.0	1347	K05863 solute carrier family 25 (mitochondrial adenine nucleotide translocator), member 4/5/6/31 | (RefSeq) ADP/ATP translocase (A)	--	hypothetical protein IFM89_038225 [Coptis chinensis]	ADT_PARKE RecName: Full=ADP,ATP carrier protein; AltName: Full=ADP/ATP translocase; AltName: Full=Adenine nucleotide translocator; Short=ANT;	A0A485LCP8_9STRA RecName: Full=ADP/ATP translocase {ECO:0000256|RuleBase:RU368008}; AltName: Full=ADP,ATP carrier protein {ECO:0000256|RuleBase:RU368008};	Mitochondrial ADP/ATP carrier proteins	GO:0016021,integral component of membrane; GO:0005743,mitochondrial inner membrane; GO:0005471,ATP:ADP antiporter activity; GO:0140021,mitochondrial ADP transmembrane transport; GO:1990544,mitochondrial ATP transmembrane transport; GO:0000295,adenine nucleotide transmembrane transporter activity; GO:0003674,molecular_function; GO:0005215,transporter activity; GO:0005346,purine ribonucleotide tran…	Mitochondrial carrier protein	--	--	--
Cluster-10725.0	2189	--	--	--	--	--	--	--	C2H2-type zinc finger	C2H2	TF	C2H2
Cluster-10726.0	383	--	--	--	--	--	--	--	--	--	--	--
Cluster-10727.0	1964	K11411 NAD+-dependent protein deacetylase sirtuin 1 [EC:2.3.1.286] | (RefSeq) NAD-dependent deacetylase sirtuin 1 (A)	ko00760: Nicotinate and nicotinamide metabolism; ko01100: Metabolic pathways; ko04148: Efferocytosis	hypothetical protein [Adiantum nelumboides]	SIR4_ARATH RecName: Full=NAD-dependent protein deacylase SRT2 {ECO:0000255|HAMAP-Rule:MF_03161}; EC=2.3.1.286 {ECO:0000255|HAMAP-Rule:MF_03161}; AltName: Full=Regulatory protein SIR2 homolog 2 {ECO:0000255|HAMAP-Rule:MF_03161}; Flags: Precursor;	A0A8B8PLB8_9MYRT SubName: Full=NAD-dependent protein deacetylase sirtuin-1-like {ECO:0000313|RefSeq:XP_030535172.1};	Sirtuin 5 and related class III sirtuins (SIR2 family)	GO:0005759,mitochondrial matrix; GO:0005634,nucleus; GO:0019213,deacetylase activity; GO:0070403,NAD+ binding; GO:0034979,NAD-dependent protein deacetylase activity; GO:0016740,transferase activity; GO:0008270,zinc ion binding; GO:0042742,defense response to bacterium; GO:0009873,ethylene-activated signaling pathway; GO:0043970,histone H3-K9 acetylation; GO:0031348,negative regulation of defense …	Sir2 family	--	--	--
Cluster-10728.0	451	--	--	--	--	--	--	--	--	--	--	--
Cluster-10729.0	341	--	--	--	--	--	--	--	--	--	--	--
Cluster-1073.0	377	K13356 alcohol-forming fatty acyl-CoA reductase [EC:1.2.1.84] | (RefSeq) fatty acyl-CoA reductase 3-like (A)	ko00073: Cutin, suberine and wax biosynthesis; ko04146: Peroxisome	fatty acyl-CoA reductase 3, partial [Beta vulgaris subsp. vulgaris]	FACR3_ARATH RecName: Full=Fatty acyl-CoA reductase 3 {ECO:0000305}; EC=1.2.1.84 {ECO:0000269|PubMed:16980563, ECO:0000269|PubMed:19062129}; AltName: Full=Protein ECERIFERUM 4;	A0A438F2V1_VITVI RecName: Full=Fatty acyl-CoA reductase {ECO:0000256|RuleBase:RU363097}; EC=1.2.1.84 {ECO:0000256|RuleBase:RU363097};	Acyl-CoA reductase	GO:0005783,endoplasmic reticulum; GO:0043231,intracellular membrane-bounded organelle; GO:0102965,alcohol-forming fatty acyl-CoA reductase activity; GO:0080019,fatty-acyl-CoA reductase (alcohol-forming) activity; GO:0006629,lipid metabolic process; GO:0035336,long-chain fatty-acyl-CoA metabolic process; GO:0010345,suberin biosynthetic process; GO:0010025,wax biosynthetic process; GO:0003674,molec…	Male sterility protein	--	--	--
Cluster-10730.0	712	--	--	--	--	--	--	--	--	--	--	--
Cluster-10731.0	574	--	--	--	--	--	--	--	--	--	--	--
Cluster-10732.0	473	--	--	--	--	--	--	--	--	--	--	--
Cluster-10733.0	1307	--	--	--	--	--	--	--	--	--	--	--
Cluster-10734.0	360	--	--	--	--	--	--	--	--	--	--	--
Cluster-10735.0	564	--	--	--	--	--	--	--	--	--	--	--
Cluster-10736.0	366	--	--	--	--	--	--	--	--	--	--	--
Cluster-10737.0	828	--	--	--	--	--	--	--	Ephrin type-A receptor 2 transmembrane domain	--	--	--
Cluster-10738.0	714	--	--	--	--	--	--	--	--	--	--	--
Cluster-10739.0	417	--	--	--	--	--	--	--	--	--	--	--
Cluster-1074.0	496	--	--	--	--	--	--	--	--	--	--	--
Cluster-10740.0	648	--	--	--	--	--	--	--	--	--	--	--
Cluster-10741.0	334	--	--	--	--	--	--	--	--	--	--	--
Cluster-10742.0	325	--	--	--	--	--	--	--	--	--	--	--
Cluster-10743.0	351	--	--	--	--	--	--	--	--	--	--	--
Cluster-10744.0	393	K09284 AP2-like factor, euAP2 lineage | (RefSeq) LOW QUALITY PROTEIN: ethylene-responsive transcription factor RAP2-7 (A)	--	APETALA2-like protein 3, variant 6 [Pisum sativum]	SMZ_ARATH RecName: Full=AP2-like ethylene-responsive transcription factor SMZ; AltName: Full=Protein SCHLAFMUTZE;	A0A3L6SQS8_PANMI SubName: Full=Tasselseed6 {ECO:0000313|EMBL:RLN25079.1};	--	GO:0005634,nucleus; GO:0003700,DNA-binding transcription factor activity; GO:0000976,transcription cis-regulatory region binding; GO:0009658,chloroplast organization; GO:0009873,ethylene-activated signaling pathway; GO:0003674,molecular_function; GO:0140110,transcription regulator activity; GO:0001067,transcription regulatory region nucleic acid binding; GO:0003676,nucleic acid binding; GO:000367…	--	--	--	--
Cluster-10745.0	2054	K01904 4-coumarate--CoA ligase [EC:6.2.1.12] | (RefSeq) 4-coumarate--CoA ligase 2 (A)	ko00130: Ubiquinone and other terpenoid-quinone biosynthesis; ko00940: Phenylpropanoid biosynthesis; ko01100: Metabolic pathways; ko01110: Biosynthesis of secondary metabolites	hypothetical protein J1N35_039070 [Gossypium stocksii]	4CL3_ORYSJ RecName: Full=4-coumarate--CoA ligase 3 {ECO:0000303|PubMed:18627494}; Short=4CL 3 {ECO:0000303|PubMed:18627494}; Short=Os4CL3 {ECO:0000303|PubMed:18627494}; EC=6.2.1.12 {ECO:0000269|PubMed:21807887, ECO:0000269|PubMed:23246835}; AltName: Full=4-coumaroyl-CoA synthase 3 {ECO:0000305};	A0A1Y1HJD8_KLENI SubName: Full=4-coumarate:CoA ligase {ECO:0000313|EMBL:GAQ78644.1};	Acyl-CoA synthetase	GO:0016207,4-coumarate-CoA ligase activity; GO:0005524,ATP binding; GO:0016405,CoA-ligase activity; GO:0106290,trans-cinnamate-CoA ligase activity; GO:0009698,phenylpropanoid metabolic process; GO:0003674,molecular_function; GO:0003824,catalytic activity; GO:0016874,ligase activity; GO:0016877,ligase activity, forming carbon-sulfur bonds; GO:0016878,acid-thiol ligase activity; GO:0000166,nucleoti…	AMP-binding enzyme	--	--	--
Cluster-10746.0	374	--	--	--	--	--	--	--	--	--	--	--
Cluster-10746.1	376	--	--	--	--	--	--	--	--	--	--	--
Cluster-10747.0	476	--	--	--	--	--	--	--	--	--	--	--
Cluster-10747.1	574	--	--	--	--	--	--	--	--	--	--	--
Cluster-10747.2	708	--	--	--	--	--	--	--	--	--	--	--
Cluster-10747.3	703	--	--	--	--	--	--	--	--	--	--	--
Cluster-10748.0	654	--	--	PREDICTED: uncharacterized protein LOC109361800 [Lupinus angustifolius]	--	A0A392M217_9FABA SubName: Full=RNA-directed DNA polymerase (Reverse transcriptase) {ECO:0000313|EMBL:MCH81315.1}; Flags: Fragment;	--	GO:0003964,RNA-directed DNA polymerase activity; GO:0003674,molecular_function; GO:0003824,catalytic activity; GO:0016740,transferase activity; GO:0016772,transferase activity, transferring phosphorus-containing groups; GO:0016779,nucleotidyltransferase activity; GO:0034061,DNA polymerase activity; GO:0140097,catalytic activity, acting on DNA; GO:0140640,catalytic activity, acting on a nucleic ac…	--	--	--	--
Cluster-10749.0	382	--	--	--	--	--	--	--	--	--	--	--
Cluster-1075.0	521	K11147 dehydrogenase/reductase SDR family member 4 [EC:1.1.-.-] | (RefSeq) hypothetical protein (A)	ko01100: Metabolic pathways; ko04146: Peroxisome	Tropinone reductase-like 3 [Vitis vinifera]	TPRL3_ERYCB RecName: Full=Tropinone reductase-like 3; EC=1.1.1.-;	A0A7S0M055_9CRYP SubName: Full=Hypothetical protein {ECO:0000313|EMBL:CAD8627649.1};	Reductases with broad range of substrate specificities	GO:0016491,oxidoreductase activity; GO:0003674,molecular_function; GO:0003824,catalytic activity	short chain dehydrogenase	--	--	--
Cluster-10750.0	318	--	--	--	--	--	--	--	--	--	--	--
Cluster-10751.0	340	--	--	--	--	--	--	--	--	--	--	--
Cluster-10751.1	355	--	--	--	--	--	--	--	--	--	--	--
Cluster-10752.0	1600	K07200 5'-AMP-activated protein kinase, regulatory gamma subunit | (RefSeq) 5'-AMP-activated protein kinase, regulatory gamma subunit (A)	--	5'-AMP-activated protein kinase subunit gamma-like [Quercus suber]	SNF4_ARATH RecName: Full=Sucrose nonfermenting 4-like protein; Short=SNF4; AltName: Full=CBS domain-containing protein CBSCBS3; AltName: Full=SNF1-related protein kinase regulatory subunit betagamma; Short=AKIN subunit betagamma; Short=AKINbetagamma;	A0A8K1FJ34_PYTOL SubName: Full=Uncharacterized protein {ECO:0000313|EMBL:TMW65655.1};	5'-AMP-activated protein kinase, gamma subunit	GO:0009507,chloroplast; GO:0009569,chloroplast starch grain; GO:0005737,cytoplasm; GO:0031588,nucleotide-activated protein kinase complex; GO:0005634,nucleus; GO:0016208,AMP binding; GO:0019900,kinase binding; GO:1901982,maltose binding; GO:0030295,protein kinase activator activity; GO:0019901,protein kinase binding; GO:0019887,protein kinase regulator activity; GO:0004674,protein serine/threonin…	CBS domain	--	--	--
Cluster-10753.0	447	--	--	--	--	--	--	--	--	--	--	--
Cluster-10754.0	479	--	--	--	--	--	--	--	--	--	--	--
Cluster-10755.0	479	--	--	DNA (cytosine-5)-methyltransferase DRM2 [Prunus avium]	DRM2_ORYSJ RecName: Full=DNA (cytosine-5)-methyltransferase DRM2 {ECO:0000305}; EC=2.1.1.37 {ECO:0000305}; AltName: Full=OsDRM2 {ECO:0000303|PubMed:22380881}; AltName: Full=Protein DOMAINS REARRANGED METHYLASE 2 {ECO:0000305};	A0A6P5SJE4_PRUAV SubName: Full=DNA (Cytosine-5)-methyltransferase DRM2 {ECO:0000313|RefSeq:XP_021817090.1};	--	GO:0005634,nucleus; GO:0003886,DNA (cytosine-5-)-methyltransferase activity; GO:0003677,DNA binding; GO:0006306,DNA methylation; GO:0003674,molecular_function; GO:0003824,catalytic activity; GO:0008168,methyltransferase activity; GO:0008757,S-adenosylmethionine-dependent methyltransferase activity; GO:0009008,DNA-methyltransferase activity; GO:0016740,transferase activity; GO:0016741,transferase …	--	--	--	--
Cluster-10756.0	309	--	--	--	--	--	--	--	--	--	--	--
Cluster-10757.0	2012	K08054 calnexin | (RefSeq) hypothetical protein (A)	ko04141: Protein processing in endoplasmic reticulum; ko04145: Phagosome	predicted protein [Hordeum vulgare subsp. vulgare]	CALX1_ARATH RecName: Full=Calnexin homolog 1; Flags: Precursor;	A0A8B8QK08_9MYRT SubName: Full=calnexin-like {ECO:0000313|RefSeq:XP_030547476.1};	Calnexin	GO:0009507,chloroplast; GO:0005783,endoplasmic reticulum; GO:0005789,endoplasmic reticulum membrane; GO:0016021,integral component of membrane; GO:0005739,mitochondrion; GO:0009505,plant-type cell wall; GO:0000325,plant-type vacuole; GO:0009506,plasmodesma; GO:0005773,vacuole; GO:0005509,calcium ion binding; GO:0030246,carbohydrate binding; GO:0051082,unfolded protein binding; GO:0006457,protein …	Calreticulin family	--	--	--
Cluster-10758.0	486	--	--	--	--	--	--	--	--	--	--	--
Cluster-10759.0	369	K15559 regulator of Ty1 transposition protein 103 | (RefSeq) uncharacterized protein LOC114405702 isoform X1 (A)	--	hypothetical protein CK203_099402 [Vitis vinifera]	--	A0A438CGB8_VITVI SubName: Full=Uncharacterized protein {ECO:0000313|EMBL:RVW22258.1};	--	--	--	--	--	--
Cluster-10759.1	289	K15559 regulator of Ty1 transposition protein 103 | (RefSeq) uncharacterized protein LOC114405702 isoform X1 (A)	--	hypothetical protein CK203_012590 [Vitis vinifera]	--	A0A438KMP3_VITVI SubName: Full=Uncharacterized protein {ECO:0000313|EMBL:RVX22471.1};	--	--	--	--	--	--
Cluster-10759.10	1620	K01537 P-type Ca2+ transporter type 2C [EC:7.2.2.10] | (RefSeq) LOW QUALITY PROTEIN: calcium-transporting ATPase 10, plasma membrane-type-like (A)	--	Retrovirus-related Pol polyprotein from transposon RE2 [Vitis vinifera]	POLR2_ARATH RecName: Full=Retrovirus-related Pol polyprotein from transposon RE2; AltName: Full=Retro element 2 {ECO:0000303|PubMed:10689195}; Short=AtRE2 {ECO:0000303|PubMed:10689195}; Includes: RecName: Full=Protease RE2; EC=3.4.23.-; Includes: RecName: Full=Reverse transcriptase RE2; EC=2.7.7.49; Includes: RecName: Full=Endonuclease RE2;	A0A438ECQ5_VITVI SubName: Full=Retrovirus-related Pol polyprotein from transposon RE2 {ECO:0000313|EMBL:RVW45616.1};	FOG: Transposon-encoded proteins with TYA, reverse transcriptase, integrase domains in various combinations	GO:0004190,aspartic-type endopeptidase activity; GO:0004519,endonuclease activity; GO:0046872,metal ion binding; GO:0003676,nucleic acid binding; GO:0003964,RNA-directed DNA polymerase activity; GO:0015074,DNA integration; GO:0006310,DNA recombination; GO:0006508,proteolysis; GO:0003674,molecular_function; GO:0003824,catalytic activity; GO:0004175,endopeptidase activity; GO:0008233,peptidase acti…	gag-polypeptide of LTR copia-type	--	--	--
Cluster-10759.11	667	--	--	hypothetical protein VITISV_039053 [Vitis vinifera]	--	A5ACK0_VITVI SubName: Full=Uncharacterized protein {ECO:0000313|EMBL:CAN60057.1};	--	--	--	--	--	--
Cluster-10759.12	460	--	--	--	--	--	--	--	--	--	--	--
Cluster-10759.2	608	--	--	--	--	--	--	--	--	--	--	--
Cluster-10759.3	509	--	--	--	--	--	--	--	--	--	--	--
Cluster-10759.4	609	--	--	--	--	--	--	--	--	--	--	--
Cluster-10759.5	1194	K12598 ATP-dependent RNA helicase DOB1 [EC:3.6.4.13] | (RefSeq) ATP-dependent RNA helicase DOB1-like (A)	ko03018: RNA degradation	hypothetical protein TSUD_404350 [Trifolium subterraneum]	POLR2_ARATH RecName: Full=Retrovirus-related Pol polyprotein from transposon RE2; AltName: Full=Retro element 2 {ECO:0000303|PubMed:10689195}; Short=AtRE2 {ECO:0000303|PubMed:10689195}; Includes: RecName: Full=Protease RE2; EC=3.4.23.-; Includes: RecName: Full=Reverse transcriptase RE2; EC=2.7.7.49; Includes: RecName: Full=Endonuclease RE2;	A0A2Z6NUJ5_TRISU RecName: Full=Integrase catalytic domain-containing protein {ECO:0000259|PROSITE:PS50994};	FOG: Transposon-encoded proteins with TYA, reverse transcriptase, integrase domains in various combinations	GO:0004190,aspartic-type endopeptidase activity; GO:0004519,endonuclease activity; GO:0046872,metal ion binding; GO:0003676,nucleic acid binding; GO:0003964,RNA-directed DNA polymerase activity; GO:0015074,DNA integration; GO:0006310,DNA recombination; GO:0006508,proteolysis; GO:0003674,molecular_function; GO:0003824,catalytic activity; GO:0004175,endopeptidase activity; GO:0008233,peptidase acti…	--	--	--	--
Cluster-10759.6	390	K01537 P-type Ca2+ transporter type 2C [EC:7.2.2.10] | (RefSeq) LOW QUALITY PROTEIN: calcium-transporting ATPase 10, plasma membrane-type-like (A)	--	hypothetical protein TSUD_404350 [Trifolium subterraneum]	POLR2_ARATH RecName: Full=Retrovirus-related Pol polyprotein from transposon RE2; AltName: Full=Retro element 2 {ECO:0000303|PubMed:10689195}; Short=AtRE2 {ECO:0000303|PubMed:10689195}; Includes: RecName: Full=Protease RE2; EC=3.4.23.-; Includes: RecName: Full=Reverse transcriptase RE2; EC=2.7.7.49; Includes: RecName: Full=Endonuclease RE2;	A0A2Z6NUJ5_TRISU RecName: Full=Integrase catalytic domain-containing protein {ECO:0000259|PROSITE:PS50994};	FOG: Transposon-encoded proteins with TYA, reverse transcriptase, integrase domains in various combinations	GO:0004190,aspartic-type endopeptidase activity; GO:0004519,endonuclease activity; GO:0046872,metal ion binding; GO:0003676,nucleic acid binding; GO:0003964,RNA-directed DNA polymerase activity; GO:0015074,DNA integration; GO:0006310,DNA recombination; GO:0006508,proteolysis; GO:0003674,molecular_function; GO:0003824,catalytic activity; GO:0004175,endopeptidase activity; GO:0008233,peptidase acti…	--	--	--	--
Cluster-10759.7	1052	K01537 P-type Ca2+ transporter type 2C [EC:7.2.2.10] | (RefSeq) LOW QUALITY PROTEIN: calcium-transporting ATPase 10, plasma membrane-type-like (A)	--	PREDICTED: uncharacterized protein LOC107821423 [Nicotiana tabacum]	POLR2_ARATH RecName: Full=Retrovirus-related Pol polyprotein from transposon RE2; AltName: Full=Retro element 2 {ECO:0000303|PubMed:10689195}; Short=AtRE2 {ECO:0000303|PubMed:10689195}; Includes: RecName: Full=Protease RE2; EC=3.4.23.-; Includes: RecName: Full=Reverse transcriptase RE2; EC=2.7.7.49; Includes: RecName: Full=Endonuclease RE2;	A0A1S4CQT7_TOBAC SubName: Full=uncharacterized protein LOC107821423 {ECO:0000313|RefSeq:XP_016503374.1};	FOG: Transposon-encoded proteins with TYA, reverse transcriptase, integrase domains in various combinations	GO:0004190,aspartic-type endopeptidase activity; GO:0004519,endonuclease activity; GO:0046872,metal ion binding; GO:0003676,nucleic acid binding; GO:0003964,RNA-directed DNA polymerase activity; GO:0015074,DNA integration; GO:0006310,DNA recombination; GO:0006508,proteolysis; GO:0003674,molecular_function; GO:0003824,catalytic activity; GO:0004175,endopeptidase activity; GO:0008233,peptidase acti…	gag-polypeptide of LTR copia-type	--	--	--
Cluster-10759.8	442	K12489 Arf-GAP with coiled-coil, ANK repeat and PH domain-containing protein | (RefSeq) ADP-ribosylation factor GTPase-activating protein AGD2-like (A)	ko04144: Endocytosis	hypothetical protein CK203_094435 [Vitis vinifera]	--	A0A438CL17_VITVI SubName: Full=Uncharacterized protein {ECO:0000313|EMBL:RVW23858.1};	FOG: Transposon-encoded proteins with TYA, reverse transcriptase, integrase domains in various combinations	GO:0003676,nucleic acid binding; GO:0008270,zinc ion binding; GO:0003674,molecular_function; GO:0005488,binding; GO:0097159,organic cyclic compound binding; GO:1901363,heterocyclic compound binding; GO:0043167,ion binding; GO:0043169,cation binding; GO:0046872,metal ion binding; GO:0046914,transition metal ion binding	--	--	--	--
Cluster-10759.9	1359	K15559 regulator of Ty1 transposition protein 103 | (RefSeq) uncharacterized protein LOC114405702 isoform X1 (A)	--	hypothetical protein VITISV_039053 [Vitis vinifera]	--	A0A0V0GRT7_SOLCH SubName: Full=Putative ovule protein {ECO:0000313|EMBL:JAP10959.1}; Flags: Fragment;	--	--	gag-polypeptide of LTR copia-type	--	--	--
Cluster-1076.0	479	K22698 protein SEY1 [EC:3.6.5.-] | (RefSeq) protein ROOT HAIR DEFECTIVE 3 homolog 2-like (A)	--	--	--	--	--	--	--	--	--	--
Cluster-10760.0	3663	K12856 pre-mRNA-processing factor 8 | (RefSeq) hypothetical protein (A)	ko03040: Spliceosome	pre-mRNA-processing-splicing factor 8A isoform X1 [Selaginella moellendorffii]	PRP8A_ARATH RecName: Full=Pre-mRNA-processing-splicing factor 8A {ECO:0000305}; AltName: Full=PRP8 homolog A {ECO:0000305}; Short=AtPRP8A {ECO:0000303|PubMed:19261069}; AltName: Full=Protein ABNORMAL SUSPENSOR 2 {ECO:0000303|Ref.3}; AltName: Full=Protein EMBRYO DEFECTIVE 14 {ECO:0000303|Ref.3}; AltName: Full=Protein EMBRYO DEFECTIVE 177 {ECO:0000303|Ref.3}; AltName: Full=Protein EMBRYO DEFECTIVE …	A0A8K1CIB1_PYTOL SubName: Full=Uncharacterized protein {ECO:0000313|EMBL:TMW63245.1};	U5 snRNP spliceosome subunit	GO:0071013,catalytic step 2 spliceosome; GO:0005739,mitochondrion; GO:0005682,U5 snRNP; GO:0070122,NA; GO:0140492,metal-dependent deubiquitinase activity; GO:0097157,pre-mRNA intronic binding; GO:0030619,U1 snRNA binding; GO:0030620,U2 snRNA binding; GO:0030623,U5 snRNA binding; GO:0017070,U6 snRNA binding; GO:0000380,alternative mRNA splicing, via spliceosome; GO:0000398,mRNA splicing, via splic…	PRP8 domain IV core	--	--	--
Cluster-10761.0	443	--	--	--	--	--	--	--	--	--	--	--
Cluster-10762.0	464	--	--	--	--	--	--	--	--	--	--	--
Cluster-10763.0	518	K15601 [histone H3]-dimethyl-L-lysine9 demethylase [EC:1.14.11.65] | (RefSeq) lysine-specific demethylase JMJ25-like (A)	--	uncharacterized protein LOC111366879 [Olea europaea var. sylvestris]	POLR2_ARATH RecName: Full=Retrovirus-related Pol polyprotein from transposon RE2; AltName: Full=Retro element 2 {ECO:0000303|PubMed:10689195}; Short=AtRE2 {ECO:0000303|PubMed:10689195}; Includes: RecName: Full=Protease RE2; EC=3.4.23.-; Includes: RecName: Full=Reverse transcriptase RE2; EC=2.7.7.49; Includes: RecName: Full=Endonuclease RE2;	A0A5C7IS81_9ROSI RecName: Full=Reverse transcriptase Ty1/copia-type domain-containing protein {ECO:0000259|Pfam:PF07727};	FOG: Transposon-encoded proteins with TYA, reverse transcriptase, integrase domains in various combinations	GO:0004190,aspartic-type endopeptidase activity; GO:0004519,endonuclease activity; GO:0046872,metal ion binding; GO:0003676,nucleic acid binding; GO:0003964,RNA-directed DNA polymerase activity; GO:0015074,DNA integration; GO:0006310,DNA recombination; GO:0006508,proteolysis; GO:0003674,molecular_function; GO:0003824,catalytic activity; GO:0004175,endopeptidase activity; GO:0008233,peptidase acti…	--	--	--	--
Cluster-10764.0	345	--	--	--	--	--	--	--	--	--	--	--
Cluster-10765.0	417	--	--	--	--	--	--	--	--	--	--	--
Cluster-10766.0	351	K01893 asparaginyl-tRNA synthetase [EC:6.1.1.22] | (RefSeq) asparagine--tRNA ligase, cytoplasmic 2-like (A)	ko00970: Aminoacyl-tRNA biosynthesis	Asparagine--tRNA ligase [Hibiscus syriacus]	SYNC2_ARATH RecName: Full=Asparagine--tRNA ligase, cytoplasmic 2 {ECO:0000305}; EC=6.1.1.22 {ECO:0000305}; AltName: Full=Asparaginyl-tRNA synthetase 2 {ECO:0000305}; Short=AsnRS 2 {ECO:0000305}; AltName: Full=AtNS2 {ECO:0000303|PubMed:9655910};	A0A6A2XL96_HIBSY SubName: Full=Asparagine--tRNA ligase {ECO:0000313|EMBL:KAE8676292.1};	Asparaginyl-tRNA synthetase (mitochondrial)	GO:0009507,chloroplast; GO:0005829,cytosol; GO:0005739,mitochondrion; GO:0004816,asparagine-tRNA ligase activity; GO:0005524,ATP binding; GO:0006421,asparaginyl-tRNA aminoacylation; GO:0003674,molecular_function; GO:0003824,catalytic activity; GO:0004812,aminoacyl-tRNA ligase activity; GO:0016874,ligase activity; GO:0016875,ligase activity, forming carbon-oxygen bonds; GO:0140098,catalytic activi…	--	--	--	--
Cluster-10767.0	866	--	--	--	--	--	--	--	Glycogen synthase kinase-3 binding	--	--	--
Cluster-10768.0	351	--	--	--	--	--	--	--	--	--	--	--
Cluster-10769.0	404	--	--	--	--	--	Heparin sulfate cell surface proteoglycan	--	Glypican	--	--	--
Cluster-1077.0	371	--	--	--	--	--	--	--	--	--	--	--
Cluster-10770.0	377	--	--	--	--	--	--	--	--	--	--	--
Cluster-10771.0	323	--	--	--	--	--	--	--	--	--	--	--
Cluster-10772.0	2627	--	--	--	--	--	SWI/SNF-related matrix-associated actin-dependent regulator of chromatin	--	HMG (high mobility group) box	HMG	TR	HMG
Cluster-10773.0	493	--	--	--	--	--	--	--	--	--	--	--
Cluster-10774.0	596	--	--	--	--	--	--	--	--	--	--	--
Cluster-10775.0	1341	K12304 soluble calcium-activated nucleotidase 1 [EC:3.6.1.6] | (RefSeq) soluble calcium-activated nucleotidase 1 (A)	ko00230: Purine metabolism; ko00240: Pyrimidine metabolism; ko01100: Metabolic pathways; ko01232: Nucleotide metabolism	--	--	D8MAA1_BLAHO SubName: Full=Uncharacterized protein {ECO:0000313|EMBL:CBK24990.2};	Cell surface ATP diphosphohydrolase Apyrase	GO:0016021,integral component of membrane; GO:0005509,calcium ion binding; GO:0017110,nucleoside diphosphate phosphatase activity; GO:0003674,molecular_function; GO:0005488,binding; GO:0043167,ion binding; GO:0043169,cation binding; GO:0046872,metal ion binding; GO:0003824,catalytic activity; GO:0016462,pyrophosphatase activity; GO:0016787,hydrolase activity; GO:0016817,hydrolase activity, acting…	Apyrase	--	--	--
Cluster-10776.0	626	--	--	--	--	--	--	--	--	--	--	--
Cluster-10777.0	311	--	--	--	--	--	--	--	--	--	--	--
Cluster-10778.0	794	--	--	--	--	--	--	--	--	--	--	--
Cluster-10779.0	1704	--	--	--	--	--	--	--	Zona pellucida-like domain	--	--	--
Cluster-1078.0	610	--	--	--	--	--	--	--	--	--	--	--
Cluster-10780.0	350	--	--	--	--	--	--	--	--	--	--	--
Cluster-10781.0	623	--	--	--	--	--	--	--	--	--	--	--
Cluster-10782.0	791	K12180 COP9 signalosome complex subunit 7 | (RefSeq) COP9 signalosome complex subunit 7-like isoform X1 (A)	--	COP9 signalosome complex subunit 7-like isoform X3 [Physcomitrium patens]	CSN7_ARATH RecName: Full=COP9 signalosome complex subunit 7; Short=CSN complex subunit 7; AltName: Full=Protein FUSCA 5;	A0A7S2JNQ0_9EUKA SubName: Full=Hypothetical protein {ECO:0000313|EMBL:CAD9553322.1};	COP9 signalosome, subunit CSN7	GO:0008180,COP9 signalosome; GO:0005737,cytoplasm; GO:0010387,COP9 signalosome assembly; GO:0000338,protein deneddylation; GO:0009585,red, far-red light phototransduction; GO:0008150,biological_process; GO:0009987,cellular process; GO:0016043,cellular component organization; GO:0022607,cellular component assembly; GO:0043933,protein-containing complex organization; GO:0044085,cellular component b…	COP9 signalosome complex subunit 7a helix I domain	--	--	--
Cluster-10783.0	401	--	--	--	--	--	--	--	--	--	--	--
Cluster-10783.1	304	K12878 THO complex subunit 1 | (RefSeq) THO complex subunit 1 isoform X1 (A)	ko03013: Nucleocytoplasmic transport; ko03040: Spliceosome	auxin transport protein BIG [Senna tora]	--	A0A834WIQ9_9FABA SubName: Full=Auxin transport protein BIG {ECO:0000313|EMBL:KAF7822363.1};	--	GO:0008270,zinc ion binding; GO:0003674,molecular_function; GO:0005488,binding; GO:0043167,ion binding; GO:0043169,cation binding; GO:0046872,metal ion binding; GO:0046914,transition metal ion binding	zinc-binding in reverse transcriptase	--	--	--
Cluster-10783.10	438	K12878 THO complex subunit 1 | (RefSeq) THO complex subunit 1 isoform X1 (A)	ko03013: Nucleocytoplasmic transport; ko03040: Spliceosome	Transposon TX1 uncharacterized 149 kDa protein [Vitis vinifera]	--	A0A438G6A4_VITVI SubName: Full=Transposon TX1 uncharacterized 149 kDa protein {ECO:0000313|EMBL:RVW67743.1};	FOG: Reverse transcriptase	--	--	--	--	--
Cluster-10783.11	765	K12878 THO complex subunit 1 | (RefSeq) THO complex subunit 1 isoform X1 (A)	ko03013: Nucleocytoplasmic transport; ko03040: Spliceosome	auxin transport protein BIG [Senna tora]	--	A0A834WIQ9_9FABA SubName: Full=Auxin transport protein BIG {ECO:0000313|EMBL:KAF7822363.1};	--	GO:0008270,zinc ion binding; GO:0003674,molecular_function; GO:0005488,binding; GO:0043167,ion binding; GO:0043169,cation binding; GO:0046872,metal ion binding; GO:0046914,transition metal ion binding	--	--	--	--
Cluster-10783.12	459	K12878 THO complex subunit 1 | (RefSeq) THO complex subunit 1 isoform X1 (A)	ko03013: Nucleocytoplasmic transport; ko03040: Spliceosome	LAG1 longevity assurance-like 3 [Vitis vinifera]	--	A0A438JB90_VITVI SubName: Full=LAG1 longevity assurance-like 3 {ECO:0000313|EMBL:RVX06241.1};	--	GO:0016021,integral component of membrane; GO:0050291,sphingosine N-acyltransferase activity; GO:0046513,ceramide biosynthetic process; GO:0003674,molecular_function; GO:0003824,catalytic activity; GO:0016410,N-acyltransferase activity; GO:0016740,transferase activity; GO:0016746,acyltransferase activity; GO:0016747,acyltransferase activity, transferring groups other than amino-acyl groups; GO:00…	--	--	--	--
Cluster-10783.13	625	K12878 THO complex subunit 1 | (RefSeq) THO complex subunit 1 isoform X1 (A)	ko03013: Nucleocytoplasmic transport; ko03040: Spliceosome	hypothetical protein CK203_085247 [Vitis vinifera]	--	A0A438F6T1_VITVI RecName: Full=zf-RVT domain-containing protein {ECO:0000259|Pfam:PF13966};	--	--	--	--	--	--
Cluster-10783.14	296	--	--	--	--	--	--	--	--	--	--	--
Cluster-10783.15	531	--	--	hypothetical protein BVC80_1717g16 [Macleaya cordata]	--	A0A200Q212_9MAGN SubName: Full=Uncharacterized protein {ECO:0000313|EMBL:OVA04455.1};	--	--	--	--	--	--
Cluster-10783.16	304	K12878 THO complex subunit 1 | (RefSeq) THO complex subunit 1 isoform X1 (A)	ko03013: Nucleocytoplasmic transport; ko03040: Spliceosome	auxin transport protein BIG [Senna tora]	--	A0A834WIQ9_9FABA SubName: Full=Auxin transport protein BIG {ECO:0000313|EMBL:KAF7822363.1};	--	GO:0008270,zinc ion binding; GO:0003674,molecular_function; GO:0005488,binding; GO:0043167,ion binding; GO:0043169,cation binding; GO:0046872,metal ion binding; GO:0046914,transition metal ion binding	--	--	--	--
Cluster-10783.17	436	--	--	hypothetical protein BVC80_1717g16 [Macleaya cordata]	--	A0A200Q212_9MAGN SubName: Full=Uncharacterized protein {ECO:0000313|EMBL:OVA04455.1};	--	--	--	--	--	--
Cluster-10783.18	491	--	--	hypothetical protein BVC80_1717g16 [Macleaya cordata]	--	A0A200Q212_9MAGN SubName: Full=Uncharacterized protein {ECO:0000313|EMBL:OVA04455.1};	--	--	--	--	--	--
Cluster-10783.19	495	--	--	hypothetical protein BVC80_1717g16 [Macleaya cordata]	--	A0A200Q212_9MAGN SubName: Full=Uncharacterized protein {ECO:0000313|EMBL:OVA04455.1};	--	--	--	--	--	--
Cluster-10783.2	3080	K12878 THO complex subunit 1 | (RefSeq) THO complex subunit 1 isoform X1 (A)	ko03013: Nucleocytoplasmic transport; ko03040: Spliceosome	hypothetical protein VITISV_043767 [Vitis vinifera]	--	A5BJN4_VITVI RecName: Full=zf-RVT domain-containing protein {ECO:0000259|Pfam:PF13966};	--	GO:0016021,integral component of membrane; GO:0005575,cellular_component; GO:0016020,membrane; GO:0031224,intrinsic component of membrane; GO:0110165,cellular anatomical entity	--	--	--	--
Cluster-10783.20	413	--	--	hypothetical protein BVC80_1717g16 [Macleaya cordata]	--	A0A200Q212_9MAGN SubName: Full=Uncharacterized protein {ECO:0000313|EMBL:OVA04455.1};	--	--	--	--	--	--
Cluster-10783.21	400	--	--	hypothetical protein BVC80_1717g16 [Macleaya cordata]	--	A0A200Q212_9MAGN SubName: Full=Uncharacterized protein {ECO:0000313|EMBL:OVA04455.1};	--	--	--	--	--	--
Cluster-10783.22	517	--	--	--	--	--	--	--	--	--	--	--
Cluster-10783.23	459	--	--	--	--	--	--	--	--	--	--	--
Cluster-10783.24	576	--	--	hypothetical protein BVC80_1717g16 [Macleaya cordata]	--	A0A200Q212_9MAGN SubName: Full=Uncharacterized protein {ECO:0000313|EMBL:OVA04455.1};	--	--	--	--	--	--
Cluster-10783.25	281	--	--	--	--	--	--	--	--	--	--	--
Cluster-10783.26	424	K12878 THO complex subunit 1 | (RefSeq) THO complex subunit 1 isoform X1 (A)	ko03013: Nucleocytoplasmic transport; ko03040: Spliceosome	putative ribonuclease H protein [Vitis vinifera]	--	A0A438EGD4_VITVI SubName: Full=Putative ribonuclease H protein {ECO:0000313|EMBL:RVW46776.1};	--	--	--	--	--	--
Cluster-10783.27	554	K12878 THO complex subunit 1 | (RefSeq) THO complex subunit 1 isoform X1 (A)	ko03013: Nucleocytoplasmic transport; ko03040: Spliceosome	putative ribonuclease H protein [Vitis vinifera]	--	A0A438GZY6_VITVI SubName: Full=Putative ribonuclease H protein {ECO:0000313|EMBL:RVW77759.1};	--	--	zinc-binding in reverse transcriptase	--	--	--
Cluster-10783.28	261	K08880 serine/threonine kinase 19 [EC:2.7.11.1] | (RefSeq) uncharacterized protein LOC115960137 isoform X1 (A)	--	hypothetical protein LOK49_LG02G00101 [Camellia lanceoleosa]	--	A0A2N9IK65_FAGSY RecName: Full=zf-RVT domain-containing protein {ECO:0000259|Pfam:PF13966};	--	--	--	--	--	--
Cluster-10783.29	1906	K16578 CLIP-associating protein 1/2 | (RefSeq) CLIP-associated protein-like (A)	--	Hypothetical predicted protein, partial [Prunus dulcis]	RNHX1_ARATH RecName: Full=Putative ribonuclease H protein At1g65750; EC=3.1.26.4;	M5XV38_PRUPE RecName: Full=zf-RVT domain-containing protein {ECO:0000259|Pfam:PF13966};	FOG: Reverse transcriptase	GO:0046872,metal ion binding; GO:0003676,nucleic acid binding; GO:0004523,RNA-DNA hybrid ribonuclease activity; GO:0003674,molecular_function; GO:0005488,binding; GO:0043167,ion binding; GO:0043169,cation binding; GO:0097159,organic cyclic compound binding; GO:1901363,heterocyclic compound binding; GO:0003824,catalytic activity; GO:0004518,nuclease activity; GO:0004519,endonuclease activity; GO:0…	--	--	--	--
Cluster-10783.3	3104	K12878 THO complex subunit 1 | (RefSeq) THO complex subunit 1 isoform X1 (A)	ko03013: Nucleocytoplasmic transport; ko03040: Spliceosome	hypothetical protein VITISV_043767 [Vitis vinifera]	--	A5BJN4_VITVI RecName: Full=zf-RVT domain-containing protein {ECO:0000259|Pfam:PF13966};	--	GO:0016021,integral component of membrane; GO:0005575,cellular_component; GO:0016020,membrane; GO:0031224,intrinsic component of membrane; GO:0110165,cellular anatomical entity	--	--	--	--
Cluster-10783.30	435	K16578 CLIP-associating protein 1/2 | (RefSeq) CLIP-associated protein-like (A)	--	hypothetical protein L3X38_020811 [Prunus dulcis]	RNHX1_ARATH RecName: Full=Putative ribonuclease H protein At1g65750; EC=3.1.26.4;	M5XV38_PRUPE RecName: Full=zf-RVT domain-containing protein {ECO:0000259|Pfam:PF13966};	FOG: Reverse transcriptase	GO:0046872,metal ion binding; GO:0003676,nucleic acid binding; GO:0004523,RNA-DNA hybrid ribonuclease activity; GO:0003674,molecular_function; GO:0005488,binding; GO:0043167,ion binding; GO:0043169,cation binding; GO:0097159,organic cyclic compound binding; GO:1901363,heterocyclic compound binding; GO:0003824,catalytic activity; GO:0004518,nuclease activity; GO:0004519,endonuclease activity; GO:0…	--	--	--	--
Cluster-10783.31	418	K05681 ATP-binding cassette, subfamily G (WHITE), member 2 | (RefSeq) ABC transporter G family member 25-like (A)	ko02010: ABC transporters	Transposon TX1 uncharacterized 149 kDa protein [Vitis vinifera]	--	A0A438JTV8_VITVI SubName: Full=Transposon TX1 uncharacterized 149 kDa protein {ECO:0000313|EMBL:RVX12400.1};	FOG: Reverse transcriptase	--	--	--	--	--
Cluster-10783.32	490	K18460 exportin-7 | (RefSeq) uncharacterized protein LOC125852870 (A)	ko03013: Nucleocytoplasmic transport	putative ribonuclease H protein [Vitis vinifera]	--	A0A803QQM3_CANSA RecName: Full=Reverse transcriptase domain-containing protein {ECO:0000259|PROSITE:PS50878};	FOG: Reverse transcriptase	--	--	--	--	--
Cluster-10783.33	1166	K13449 pathogenesis-related protein 1 | (RefSeq) uncharacterized protein LOC126622650 (A)	ko04016: MAPK signaling pathway - plant; ko04075: Plant hormone signal transduction; ko04626: Plant-pathogen interaction	Hypothetical predicted protein, partial [Prunus dulcis]	--	A0A5E4F237_PRUDU RecName: Full=zf-RVT domain-containing protein {ECO:0000259|Pfam:PF13966}; Flags: Fragment;	FOG: Reverse transcriptase	--	Reverse transcriptase (RNA-dependent DNA polymerase)	--	--	--
Cluster-10783.34	261	K05681 ATP-binding cassette, subfamily G (WHITE), member 2 | (RefSeq) ABC transporter G family member 25-like (A)	ko02010: ABC transporters	Hypothetical predicted protein, partial [Prunus dulcis]	RNHX1_ARATH RecName: Full=Putative ribonuclease H protein At1g65750; EC=3.1.26.4;	M5XV38_PRUPE RecName: Full=zf-RVT domain-containing protein {ECO:0000259|Pfam:PF13966};	FOG: Reverse transcriptase	GO:0046872,metal ion binding; GO:0003676,nucleic acid binding; GO:0004523,RNA-DNA hybrid ribonuclease activity; GO:0003674,molecular_function; GO:0005488,binding; GO:0043167,ion binding; GO:0043169,cation binding; GO:0097159,organic cyclic compound binding; GO:1901363,heterocyclic compound binding; GO:0003824,catalytic activity; GO:0004518,nuclease activity; GO:0004519,endonuclease activity; GO:0…	--	--	--	--
Cluster-10783.35	517	K05681 ATP-binding cassette, subfamily G (WHITE), member 2 | (RefSeq) ABC transporter G family member 25-like (A)	ko02010: ABC transporters	Hypothetical predicted protein, partial [Prunus dulcis]	RNHX1_ARATH RecName: Full=Putative ribonuclease H protein At1g65750; EC=3.1.26.4;	A0A5E4FU33_PRUDU RecName: Full=zf-RVT domain-containing protein {ECO:0000259|Pfam:PF13966}; Flags: Fragment;	FOG: Reverse transcriptase	GO:0046872,metal ion binding; GO:0003676,nucleic acid binding; GO:0004523,RNA-DNA hybrid ribonuclease activity; GO:0003674,molecular_function; GO:0005488,binding; GO:0043167,ion binding; GO:0043169,cation binding; GO:0097159,organic cyclic compound binding; GO:1901363,heterocyclic compound binding; GO:0003824,catalytic activity; GO:0004518,nuclease activity; GO:0004519,endonuclease activity; GO:0…	--	--	--	--
Cluster-10783.36	604	K05681 ATP-binding cassette, subfamily G (WHITE), member 2 | (RefSeq) ABC transporter G family member 25-like (A)	ko02010: ABC transporters	Hypothetical predicted protein, partial [Prunus dulcis]	RNHX1_ARATH RecName: Full=Putative ribonuclease H protein At1g65750; EC=3.1.26.4;	A0A5E4FU33_PRUDU RecName: Full=zf-RVT domain-containing protein {ECO:0000259|Pfam:PF13966}; Flags: Fragment;	FOG: Reverse transcriptase	GO:0046872,metal ion binding; GO:0003676,nucleic acid binding; GO:0004523,RNA-DNA hybrid ribonuclease activity; GO:0003674,molecular_function; GO:0005488,binding; GO:0043167,ion binding; GO:0043169,cation binding; GO:0097159,organic cyclic compound binding; GO:1901363,heterocyclic compound binding; GO:0003824,catalytic activity; GO:0004518,nuclease activity; GO:0004519,endonuclease activity; GO:0…	--	--	--	--
Cluster-10783.37	261	K05681 ATP-binding cassette, subfamily G (WHITE), member 2 | (RefSeq) ABC transporter G family member 25-like (A)	ko02010: ABC transporters	Hypothetical predicted protein, partial [Prunus dulcis]	RNHX1_ARATH RecName: Full=Putative ribonuclease H protein At1g65750; EC=3.1.26.4;	M5XV38_PRUPE RecName: Full=zf-RVT domain-containing protein {ECO:0000259|Pfam:PF13966};	FOG: Reverse transcriptase	GO:0046872,metal ion binding; GO:0003676,nucleic acid binding; GO:0004523,RNA-DNA hybrid ribonuclease activity; GO:0003674,molecular_function; GO:0005488,binding; GO:0043167,ion binding; GO:0043169,cation binding; GO:0097159,organic cyclic compound binding; GO:1901363,heterocyclic compound binding; GO:0003824,catalytic activity; GO:0004518,nuclease activity; GO:0004519,endonuclease activity; GO:0…	--	--	--	--
Cluster-10783.38	738	K05681 ATP-binding cassette, subfamily G (WHITE), member 2 | (RefSeq) ABC transporter G family member 25-like (A)	ko02010: ABC transporters	Hypothetical predicted protein, partial [Prunus dulcis]	RNHX1_ARATH RecName: Full=Putative ribonuclease H protein At1g65750; EC=3.1.26.4;	M5XV38_PRUPE RecName: Full=zf-RVT domain-containing protein {ECO:0000259|Pfam:PF13966};	FOG: Reverse transcriptase	GO:0046872,metal ion binding; GO:0003676,nucleic acid binding; GO:0004523,RNA-DNA hybrid ribonuclease activity; GO:0003674,molecular_function; GO:0005488,binding; GO:0043167,ion binding; GO:0043169,cation binding; GO:0097159,organic cyclic compound binding; GO:1901363,heterocyclic compound binding; GO:0003824,catalytic activity; GO:0004518,nuclease activity; GO:0004519,endonuclease activity; GO:0…	--	--	--	--
Cluster-10783.39	738	K05681 ATP-binding cassette, subfamily G (WHITE), member 2 | (RefSeq) ABC transporter G family member 25-like (A)	ko02010: ABC transporters	Hypothetical predicted protein, partial [Prunus dulcis]	RNHX1_ARATH RecName: Full=Putative ribonuclease H protein At1g65750; EC=3.1.26.4;	M5XV38_PRUPE RecName: Full=zf-RVT domain-containing protein {ECO:0000259|Pfam:PF13966};	FOG: Reverse transcriptase	GO:0046872,metal ion binding; GO:0003676,nucleic acid binding; GO:0004523,RNA-DNA hybrid ribonuclease activity; GO:0003674,molecular_function; GO:0005488,binding; GO:0043167,ion binding; GO:0043169,cation binding; GO:0097159,organic cyclic compound binding; GO:1901363,heterocyclic compound binding; GO:0003824,catalytic activity; GO:0004518,nuclease activity; GO:0004519,endonuclease activity; GO:0…	--	--	--	--
Cluster-10783.4	2302	K12878 THO complex subunit 1 | (RefSeq) THO complex subunit 1 isoform X1 (A)	ko03013: Nucleocytoplasmic transport; ko03040: Spliceosome	hypothetical protein VITISV_002584 [Vitis vinifera]	--	A5C3A7_VITVI SubName: Full=Uncharacterized protein {ECO:0000313|EMBL:CAN79629.1};	--	GO:0005829,cytosol; GO:0000938,GARP complex; GO:0000139,Golgi membrane; GO:0015031,protein transport; GO:0042147,retrograde transport, endosome to Golgi; GO:0006810,transport; GO:0008104,protein localization; GO:0008150,biological_process; GO:0009987,cellular process; GO:0033036,macromolecule localization; GO:0045184,establishment of protein localization; GO:0051179,localization; GO:0051234,estab…	--	--	--	--
Cluster-10783.40	862	K18460 exportin-7 | (RefSeq) uncharacterized protein LOC125852870 (A)	ko03013: Nucleocytoplasmic transport	Hypothetical predicted protein, partial [Prunus dulcis]	RNHX1_ARATH RecName: Full=Putative ribonuclease H protein At1g65750; EC=3.1.26.4;	A0A5E4FU33_PRUDU RecName: Full=zf-RVT domain-containing protein {ECO:0000259|Pfam:PF13966}; Flags: Fragment;	FOG: Reverse transcriptase	GO:0046872,metal ion binding; GO:0003676,nucleic acid binding; GO:0004523,RNA-DNA hybrid ribonuclease activity; GO:0003674,molecular_function; GO:0005488,binding; GO:0043167,ion binding; GO:0043169,cation binding; GO:0097159,organic cyclic compound binding; GO:1901363,heterocyclic compound binding; GO:0003824,catalytic activity; GO:0004518,nuclease activity; GO:0004519,endonuclease activity; GO:0…	--	--	--	--
[truncated: 98,593 more rows]
