# Supplementary material for: Integrated Transcriptomic and Metabolomic Analyses Reveal Key Genes Involved in Phenylpropanoid Metabolism in Lonicera macranthoides Flowers
Source: Genes (Basel). 2025 Nov 6;16(11):1339. doi: 10.3390/genes16111339 (PMC12651994; doi:10.3390/genes16111339)
Supplement: Supplementary file 1 [file genes-16-01339-s001.zip › Table S3.xlsx]

## Sheet: Sheet1
Statistics on the number of differential metabolites
Group name	All sig diff	Down regulated	Up regulated
WF vs FB	1137	378	759
GF vs FB	1643	588	1055
GF vs WF	1034	342	692
