# Supplementary material for: Integrated Transcriptomic and Metabolomic Analyses Reveal Key Genes Involved in Phenylpropanoid Metabolism in Lonicera macranthoides Flowers
Source: Genes (Basel). 2025 Nov 6;16(11):1339. doi: 10.3390/genes16111339 (PMC12651994; doi:10.3390/genes16111339)
Supplement: Supplementary file 1 [file genes-16-01339-s001.zip › Table S4.xlsx]

## Sheet: Sheet1
Differentially expressed genes in the phenylpropanoid metabolic pathway
ID	FB-1	FB-2	FB-3	WF-1	WF-2	WF-3	GF-1	GF-2	GF-3	KEGG	KEGG pathway	NR	Swissprot	TrEMBL	KOG	GO	Pfam
PAL-1	51.72	53.31	54.33	4.67	7.16	7.33	3.79	4.41	4.06	K10775 phenylalanine ammonia-lyase [EC:4.3.1.24] | (RefSeq) phenylalanine ammonia-lyase (A)	ko00360: Phenylalanine metabolism; ko00940: Phenylpropanoid biosynthesis; ko01100: Metabolic pathways; ko01110: Biosynthesis of secondary metabolites	phenylalanine amononia-lyase [Lonicera macranthoides]	PAL3_PETCR RecName: Full=Phenylalanine ammonia-lyase 3; EC=4.3.1.24 {ECO:0000250|UniProtKB:P24481};	A0A5J6D2Y9_9DIPS RecName: Full=Phenylalanine ammonia-lyase {ECO:0000256|ARBA:ARBA00012139, ECO:0000256|RuleBase:RU003955}; EC=4.3.1.24 {ECO:0000256|ARBA:ARBA00012139, ECO:0000256|RuleBase:RU003955};	Phenylalanine and histidine ammonia-lyase	GO:0005737,cytoplasm; GO:0032991,protein-containing complex; GO:0045548,phenylalanine ammonia-lyase activity; GO:0009800,cinnamic acid biosynthetic process; GO:0006559,L-phenylalanine catabolic process; GO:0003674,molecular_function; GO:0003824,catalytic activity; GO:0016829,lyase activity; GO:0016840,carbon-nitrogen lyase activity; GO:0016841,ammonia-lyase activity; GO:0006082,organic acid metab…	Aromatic amino acid lyase
PAL-2	44.14	48.43	40.63	9.82	4.02	8.39	0	0	0	K10775 phenylalanine ammonia-lyase [EC:4.3.1.24] | (RefSeq) phenylalanine ammonia-lyase (A)	ko00360: Phenylalanine metabolism; ko00940: Phenylpropanoid biosynthesis; ko01100: Metabolic pathways; ko01110: Biosynthesis of secondary metabolites	phenylalanine ammonia-lyase [Lonicera macranthoides]	PALY_CAMSI RecName: Full=Phenylalanine ammonia-lyase; EC=4.3.1.24 {ECO:0000250|UniProtKB:P24481};	A0A3Q9HHM6_9DIPS RecName: Full=Phenylalanine ammonia-lyase {ECO:0000256|ARBA:ARBA00012139, ECO:0000256|RuleBase:RU003955}; EC=4.3.1.24 {ECO:0000256|ARBA:ARBA00012139, ECO:0000256|RuleBase:RU003955};	Phenylalanine and histidine ammonia-lyase	GO:0005737,cytoplasm; GO:0045548,phenylalanine ammonia-lyase activity; GO:0009800,cinnamic acid biosynthetic process; GO:0006559,L-phenylalanine catabolic process; GO:0003674,molecular_function; GO:0003824,catalytic activity; GO:0016829,lyase activity; GO:0016840,carbon-nitrogen lyase activity; GO:0016841,ammonia-lyase activity; GO:0006082,organic acid metabolic process; GO:0006725,cellular aroma…	Aromatic amino acid lyase
PAL-3	9.32	9.42	8.75	9.09	14.13	13.85	14.53	14.07	16.06	K10775 phenylalanine ammonia-lyase [EC:4.3.1.24] | (RefSeq) phenylalanine ammonia-lyase (A)	ko00360: Phenylalanine metabolism; ko00940: Phenylpropanoid biosynthesis; ko01100: Metabolic pathways; ko01110: Biosynthesis of secondary metabolites	phenylalanine ammonia-lyase [Lonicera macranthoides]	PAL1_DAUCA RecName: Full=Phenylalanine ammonia-lyase 1; EC=4.3.1.24 {ECO:0000250|UniProtKB:P24481};	A0A3Q9HHM6_9DIPS RecName: Full=Phenylalanine ammonia-lyase {ECO:0000256|ARBA:ARBA00012139, ECO:0000256|RuleBase:RU003955}; EC=4.3.1.24 {ECO:0000256|ARBA:ARBA00012139, ECO:0000256|RuleBase:RU003955};	Phenylalanine and histidine ammonia-lyase	GO:0005737,cytoplasm; GO:0045548,phenylalanine ammonia-lyase activity; GO:0009800,cinnamic acid biosynthetic process; GO:0006559,L-phenylalanine catabolic process; GO:0003674,molecular_function; GO:0003824,catalytic activity; GO:0016829,lyase activity; GO:0016840,carbon-nitrogen lyase activity; GO:0016841,ammonia-lyase activity; GO:0006082,organic acid metabolic process; GO:0006725,cellular aroma…	Aromatic amino acid lyase
PAL-4	77.79	77.53	65.89	69.79	109.39	110.76	142.06	120.04	143.1	K10775 phenylalanine ammonia-lyase [EC:4.3.1.24] | (RefSeq) phenylalanine ammonia-lyase (A)	ko00360: Phenylalanine metabolism; ko00940: Phenylpropanoid biosynthesis; ko01100: Metabolic pathways; ko01110: Biosynthesis of secondary metabolites	phenylalanine amononia-lyase [Lonicera macranthoides]	PALY_CAMSI RecName: Full=Phenylalanine ammonia-lyase; EC=4.3.1.24 {ECO:0000250|UniProtKB:P24481};	A0A5J6D2Y9_9DIPS RecName: Full=Phenylalanine ammonia-lyase {ECO:0000256|ARBA:ARBA00012139, ECO:0000256|RuleBase:RU003955}; EC=4.3.1.24 {ECO:0000256|ARBA:ARBA00012139, ECO:0000256|RuleBase:RU003955};	Phenylalanine and histidine ammonia-lyase	GO:0005737,cytoplasm; GO:0045548,phenylalanine ammonia-lyase activity; GO:0009800,cinnamic acid biosynthetic process; GO:0006559,L-phenylalanine catabolic process; GO:0003674,molecular_function; GO:0003824,catalytic activity; GO:0016829,lyase activity; GO:0016840,carbon-nitrogen lyase activity; GO:0016841,ammonia-lyase activity; GO:0006082,organic acid metabolic process; GO:0006725,cellular aroma…	Aromatic amino acid lyase
PAL-5	134.03	139.44	134.98	228.86	314.4	313.54	358.61	347.54	365.88	K10775 phenylalanine ammonia-lyase [EC:4.3.1.24] | (RefSeq) phenylalanine ammonia-lyase (A)	ko00360: Phenylalanine metabolism; ko00940: Phenylpropanoid biosynthesis; ko01100: Metabolic pathways; ko01110: Biosynthesis of secondary metabolites	phenylalanine ammonia-lyase [Lonicera macranthoides]	PALY_CAMSI RecName: Full=Phenylalanine ammonia-lyase; EC=4.3.1.24 {ECO:0000250|UniProtKB:P24481};	A0A3Q9HHM6_9DIPS RecName: Full=Phenylalanine ammonia-lyase {ECO:0000256|ARBA:ARBA00012139, ECO:0000256|RuleBase:RU003955}; EC=4.3.1.24 {ECO:0000256|ARBA:ARBA00012139, ECO:0000256|RuleBase:RU003955};	Phenylalanine and histidine ammonia-lyase	GO:0005737,cytoplasm; GO:0045548,phenylalanine ammonia-lyase activity; GO:0009800,cinnamic acid biosynthetic process; GO:0006559,L-phenylalanine catabolic process; GO:0003674,molecular_function; GO:0003824,catalytic activity; GO:0016829,lyase activity; GO:0016840,carbon-nitrogen lyase activity; GO:0016841,ammonia-lyase activity; GO:0006082,organic acid metabolic process; GO:0006725,cellular aroma…	Aromatic amino acid lyase
PAL-6	5.32	5.1	4.11	5.86	8.9	7.96	11.58	8.08	9.7	K10775 phenylalanine ammonia-lyase [EC:4.3.1.24] | (RefSeq) phenylalanine ammonia-lyase (A)	ko00360: Phenylalanine metabolism; ko00940: Phenylpropanoid biosynthesis; ko01100: Metabolic pathways; ko01110: Biosynthesis of secondary metabolites	phenylalanine ammonia-lyase [Lonicera macranthoides]	PALY_CAMSI RecName: Full=Phenylalanine ammonia-lyase; EC=4.3.1.24 {ECO:0000250|UniProtKB:P24481};	A0A3Q9HHM6_9DIPS RecName: Full=Phenylalanine ammonia-lyase {ECO:0000256|ARBA:ARBA00012139, ECO:0000256|RuleBase:RU003955}; EC=4.3.1.24 {ECO:0000256|ARBA:ARBA00012139, ECO:0000256|RuleBase:RU003955};	Phenylalanine and histidine ammonia-lyase	GO:0005737,cytoplasm; GO:0045548,phenylalanine ammonia-lyase activity; GO:0009800,cinnamic acid biosynthetic process; GO:0006559,L-phenylalanine catabolic process; GO:0003674,molecular_function; GO:0003824,catalytic activity; GO:0016829,lyase activity; GO:0016840,carbon-nitrogen lyase activity; GO:0016841,ammonia-lyase activity; GO:0006082,organic acid metabolic process; GO:0006725,cellular aroma…	Aromatic amino acid lyase
4CL-1	116.39	110.94	109.23	125.68	171.57	173.65	247.13	245.95	252.87	K01904 4-coumarate--CoA ligase [EC:6.2.1.12] | (RefSeq) 4CL1; 4-coumarate--CoA ligase 1 (A)	ko00130: Ubiquinone and other terpenoid-quinone biosynthesis; ko00940: Phenylpropanoid biosynthesis; ko01100: Metabolic pathways; ko01110: Biosynthesis of secondary metabolites	4CL [Lonicera macranthoides]	4CL1_TOBAC RecName: Full=4-coumarate--CoA ligase 1; Short=4CL 1; EC=6.2.1.12; AltName: Full=4-coumaroyl-CoA synthase 1;	A0A6C0VAN1_9DIPS RecName: Full=4-coumarate--CoA ligase {ECO:0000256|ARBA:ARBA00012959}; EC=6.2.1.12 {ECO:0000256|ARBA:ARBA00012959};	Acyl-CoA synthetase	GO:0016207,4-coumarate-CoA ligase activity; GO:0005524,ATP binding; GO:0016405,CoA-ligase activity; GO:0009698,phenylpropanoid metabolic process; GO:0003674,molecular_function; GO:0003824,catalytic activity; GO:0016874,ligase activity; GO:0016877,ligase activity, forming carbon-sulfur bonds; GO:0016878,acid-thiol ligase activity; GO:0000166,nucleotide binding; GO:0005488,binding; GO:0017076,purin…	AMP-binding enzyme
4CL-2	0	0.02	0.02	0.1	0.13	0.15	1.05	0.62	0.72	K01904 4-coumarate--CoA ligase [EC:6.2.1.12] | (RefSeq) 4-coumarate--CoA ligase 2 (A)	ko00130: Ubiquinone and other terpenoid-quinone biosynthesis; ko00940: Phenylpropanoid biosynthesis; ko01100: Metabolic pathways; ko01110: Biosynthesis of secondary metabolites	hypothetical protein J1N35_039070 [Gossypium stocksii]	4CL3_ORYSJ RecName: Full=4-coumarate--CoA ligase 3 {ECO:0000303|PubMed:18627494}; Short=4CL 3 {ECO:0000303|PubMed:18627494}; Short=Os4CL3 {ECO:0000303|PubMed:18627494}; EC=6.2.1.12 {ECO:0000269|PubMed:21807887, ECO:0000269|PubMed:23246835}; AltName: Full=4-coumaroyl-CoA synthase 3 {ECO:0000305};	A0A1Y1HJD8_KLENI SubName: Full=4-coumarate:CoA ligase {ECO:0000313|EMBL:GAQ78644.1};	Acyl-CoA synthetase	GO:0016207,4-coumarate-CoA ligase activity; GO:0005524,ATP binding; GO:0016405,CoA-ligase activity; GO:0106290,trans-cinnamate-CoA ligase activity; GO:0009698,phenylpropanoid metabolic process; GO:0003674,molecular_function; GO:0003824,catalytic activity; GO:0016874,ligase activity; GO:0016877,ligase activity, forming carbon-sulfur bonds; GO:0016878,acid-thiol ligase activity; GO:0000166,nucleoti…	AMP-binding enzyme
4CL-3	0.12	0	0	0.21	0.38	0.18	0.83	0.55	0.75	K01904 4-coumarate--CoA ligase [EC:6.2.1.12] | (RefSeq) 4-coumarate--CoA ligase 3 (A)	ko00130: Ubiquinone and other terpenoid-quinone biosynthesis; ko00940: Phenylpropanoid biosynthesis; ko01100: Metabolic pathways; ko01110: Biosynthesis of secondary metabolites	hypothetical protein CY35_10G069000 [Sphagnum magellanicum]	4CL3_ARATH RecName: Full=4-coumarate--CoA ligase 3; Short=4CL 3; EC=6.2.1.12; AltName: Full=4-coumarate--CoA ligase isoform 3; Short=At4CL3; AltName: Full=4-coumaroyl-CoA synthase 3;	R0GGZ2_9BRAS SubName: Full=Uncharacterized protein {ECO:0000313|EMBL:EOA34981.1};	Acyl-CoA synthetase	GO:0016207,4-coumarate-CoA ligase activity; GO:0005524,ATP binding; GO:0016405,CoA-ligase activity; GO:0106290,trans-cinnamate-CoA ligase activity; GO:0009698,phenylpropanoid metabolic process; GO:0010584,pollen exine formation; GO:0003674,molecular_function; GO:0003824,catalytic activity; GO:0016874,ligase activity; GO:0016877,ligase activity, forming carbon-sulfur bonds; GO:0016878,acid-thiol l…	AMP-binding enzyme
CCR	131.8	130.08	142.1	83.42	86.39	84.54	84.21	92.35	83.68	K09753 cinnamoyl-CoA reductase [EC:1.2.1.44] | (GenBank) Cinnamoyl-CoA reductase (A)	ko00940: Phenylpropanoid biosynthesis; ko01100: Metabolic pathways; ko01110: Biosynthesis of secondary metabolites	Cinnamoyl-CoA reductase 1 [Camellia lanceoleosa]	PAR1_ROSHC RecName: Full=Phenylacetaldehyde reductase {ECO:0000303|PubMed:20650544}; EC=1.1.1.- {ECO:0000269|PubMed:20650544}; AltName: Full=2-phenylethanol synthase {ECO:0000305};	A0A5B7AAF7_DAVIN SubName: Full=Putative cinnamyl alcohol dehydrogenase {ECO:0000313|EMBL:MPA52451.1}; EC=1.2.1.44 {ECO:0000313|EMBL:MPA52451.1}; Flags: Fragment;	Flavonol reductase/cinnamoyl-CoA reductase	GO:0016491,oxidoreductase activity; GO:0003674,molecular_function; GO:0003824,catalytic activity	NAD dependent epimerase/dehydratase family
C4H-1	51.8	49.74	48.96	41.55	61.65	64.66	102.71	109.89	112.92	K00487 trans-cinnamate 4-monooxygenase [EC:1.14.14.91] | (RefSeq) trans-cinnamate 4-monooxygenase (A)	ko00130: Ubiquinone and other terpenoid-quinone biosynthesis; ko00940: Phenylpropanoid biosynthesis; ko00941: Flavonoid biosynthesis; ko00945: Stilbenoid, diarylheptanoid and gingerol biosynthesis; ko01100: Metabolic pathways; ko01110: Biosynthesis of secondary metabolites	cinnamate 4-hydroxylase [Lonicera japonica]	TCMO_POPKI RecName: Full=Trans-cinnamate 4-monooxygenase; EC=1.14.14.91 {ECO:0000250|UniProtKB:Q04468}; AltName: Full=Cinnamic acid 4-hydroxylase; Short=C4H; Short=CA4H; AltName: Full=Cytochrome P450 73; AltName: Full=Cytochrome P450C4H;	L7ZB58_LONJA SubName: Full=Cinnamate 4-hydroxylase {ECO:0000313|EMBL:AGE10592.1};	Cytochrome P450 CYP2 subfamily	GO:0016021,integral component of membrane; GO:0020037,heme binding; GO:0005506,iron ion binding; GO:0016710,trans-cinnamate 4-monooxygenase activity; GO:0003674,molecular_function; GO:0005488,binding; GO:0046906,tetrapyrrole binding; GO:0097159,organic cyclic compound binding; GO:1901363,heterocyclic compound binding; GO:0043167,ion binding; GO:0043169,cation binding; GO:0046872,metal ion binding…	Cytochrome P450
C4H-2	1.76	2.51	2.05	6.27	2.97	3.94	4.32	4.06	4.07	K00487 trans-cinnamate 4-monooxygenase [EC:1.14.14.91] | (RefSeq) trans-cinnamate 4-monooxygenase (A)	ko00130: Ubiquinone and other terpenoid-quinone biosynthesis; ko00940: Phenylpropanoid biosynthesis; ko00941: Flavonoid biosynthesis; ko00945: Stilbenoid, diarylheptanoid and gingerol biosynthesis; ko01100: Metabolic pathways; ko01110: Biosynthesis of secondary metabolites	cinnamate 4-hydroxylase [Lonicera japonica]	TCMO_CATRO RecName: Full=Trans-cinnamate 4-monooxygenase; EC=1.14.14.91 {ECO:0000250|UniProtKB:Q04468}; AltName: Full=Cinnamic acid 4-hydroxylase; Short=C4H; Short=CA4H; AltName: Full=Cytochrome P450 73; AltName: Full=Cytochrome P450C4H;	L7ZB58_LONJA SubName: Full=Cinnamate 4-hydroxylase {ECO:0000313|EMBL:AGE10592.1};	Cytochrome P450 CYP2 subfamily	GO:0016021,integral component of membrane; GO:0020037,heme binding; GO:0005506,iron ion binding; GO:0016710,trans-cinnamate 4-monooxygenase activity; GO:0003674,molecular_function; GO:0005488,binding; GO:0046906,tetrapyrrole binding; GO:0097159,organic cyclic compound binding; GO:1901363,heterocyclic compound binding; GO:0043167,ion binding; GO:0043169,cation binding; GO:0046872,metal ion binding…	Cytochrome P450
C4H-3	105.12	105.53	101.6	25.21	37.96	37.94	49.59	54.95	55.39	K00487 trans-cinnamate 4-monooxygenase [EC:1.14.14.91] | (RefSeq) trans-cinnamate 4-monooxygenase (A)	ko00130: Ubiquinone and other terpenoid-quinone biosynthesis; ko00940: Phenylpropanoid biosynthesis; ko00941: Flavonoid biosynthesis; ko00945: Stilbenoid, diarylheptanoid and gingerol biosynthesis; ko01100: Metabolic pathways; ko01110: Biosynthesis of secondary metabolites	cinnamate 4-hydroxylase 3 [Lonicera japonica]	TCMO_CATRO RecName: Full=Trans-cinnamate 4-monooxygenase; EC=1.14.14.91 {ECO:0000250|UniProtKB:Q04468}; AltName: Full=Cinnamic acid 4-hydroxylase; Short=C4H; Short=CA4H; AltName: Full=Cytochrome P450 73; AltName: Full=Cytochrome P450C4H;	A0A1Y0B6D9_LONJA SubName: Full=Cinnamate 4-hydroxylase 3 {ECO:0000313|EMBL:ART33340.1};	Cytochrome P450 CYP2 subfamily	GO:0016021,integral component of membrane; GO:0020037,heme binding; GO:0005506,iron ion binding; GO:0016710,trans-cinnamate 4-monooxygenase activity; GO:0003674,molecular_function; GO:0005488,binding; GO:0046906,tetrapyrrole binding; GO:0097159,organic cyclic compound binding; GO:1901363,heterocyclic compound binding; GO:0043167,ion binding; GO:0043169,cation binding; GO:0046872,metal ion binding…	Cytochrome P450
COMT-1	1.2	0.58	0.23	0.24	0.1	0.23	0.41	0.18	0.28	K13066 caffeic acid 3-O-methyltransferase / acetylserotonin O-methyltransferase [EC:2.1.1.68 2.1.1.4] | (RefSeq) caffeic acid 3-O-methyltransferase 1 (A)	ko00380: Tryptophan metabolism; ko00940: Phenylpropanoid biosynthesis; ko01100: Metabolic pathways; ko01110: Biosynthesis of secondary metabolites	hypothetical protein F0562_007835 [Nyssa sinensis]	COMT1_POPTM RecName: Full=Caffeic acid 3-O-methyltransferase 1; Short=CAOMT-1; Short=COMT-1; EC=2.1.1.68; AltName: Full=S-adenosysl-L-methionine:caffeic acid 3-O-methyltransferase 1;	A0A5B6ZY86_DAVIN SubName: Full=Putative caffeic acid 3-O-methyltransferase-like {ECO:0000313|EMBL:MPA49377.1}; EC=2.1.1.76 {ECO:0000313|EMBL:MPA49377.1}; Flags: Fragment;	Hydroxyindole-O-methyltransferase and related SAM-dependent methyltransferases	GO:0047763,caffeate O-methyltransferase activity; GO:0046983,protein dimerization activity; GO:0009809,lignin biosynthetic process; GO:0032259,methylation; GO:0003674,molecular_function; GO:0003824,catalytic activity; GO:0008168,methyltransferase activity; GO:0008171,O-methyltransferase activity; GO:0016740,transferase activity; GO:0016741,transferase activity, transferring one-carbon groups; GO:…	O-methyltransferase domain
COMT-2	0.77	1.02	0.82	1.01	0.74	0.94	0.73	0.4	0.65	K13066 caffeic acid 3-O-methyltransferase / acetylserotonin O-methyltransferase [EC:2.1.1.68 2.1.1.4] | (RefSeq) flavone 3'-O-methyltransferase 1 (A)	ko00380: Tryptophan metabolism; ko00940: Phenylpropanoid biosynthesis; ko01100: Metabolic pathways; ko01110: Biosynthesis of secondary metabolites	hypothetical protein HHK36_029276 [Tetracentron sinense]	COMT1_POPTM RecName: Full=Caffeic acid 3-O-methyltransferase 1; Short=CAOMT-1; Short=COMT-1; EC=2.1.1.68; AltName: Full=S-adenosysl-L-methionine:caffeic acid 3-O-methyltransferase 1;	A0A835D153_9MAGN SubName: Full=Uncharacterized protein {ECO:0000313|EMBL:KAF8379827.1};	Hydroxyindole-O-methyltransferase and related SAM-dependent methyltransferases	GO:0047763,caffeate O-methyltransferase activity; GO:0046983,protein dimerization activity; GO:0009809,lignin biosynthetic process; GO:0032259,methylation; GO:0003674,molecular_function; GO:0003824,catalytic activity; GO:0008168,methyltransferase activity; GO:0008171,O-methyltransferase activity; GO:0016740,transferase activity; GO:0016741,transferase activity, transferring one-carbon groups; GO:…	O-methyltransferase domain
COMT-3	99.52	98.34	91.88	643.9	761.53	783.54	471.16	487.28	496.88	K13066 caffeic acid 3-O-methyltransferase / acetylserotonin O-methyltransferase [EC:2.1.1.68 2.1.1.4] | (RefSeq) caffeic acid 3-O-methyltransferase (A)	ko00380: Tryptophan metabolism; ko00940: Phenylpropanoid biosynthesis; ko01100: Metabolic pathways; ko01110: Biosynthesis of secondary metabolites	hypothetical protein F0562_026791 [Nyssa sinensis]	COMT1_CATRO RecName: Full=Caffeic acid 3-O-methyltransferase; Short=CAOMT; Short=COMT; EC=2.1.1.68; AltName: Full=S-adenosysl-L-methionine:caffeic acid 3-O-methyltransferase;	A0A5J5BBM5_9ASTE SubName: Full=Uncharacterized protein {ECO:0000313|EMBL:KAA8540099.1};	Hydroxyindole-O-methyltransferase and related SAM-dependent methyltransferases	GO:0047763,caffeate O-methyltransferase activity; GO:0046983,protein dimerization activity; GO:0009809,lignin biosynthetic process; GO:0032259,methylation; GO:0003674,molecular_function; GO:0003824,catalytic activity; GO:0008168,methyltransferase activity; GO:0008171,O-methyltransferase activity; GO:0016740,transferase activity; GO:0016741,transferase activity, transferring one-carbon groups; GO:…	O-methyltransferase domain
F5H-1	1.3	1.03	1.1	3.79	4.68	4.91	14.07	14.06	14.93	K09755 ferulate-5-hydroxylase [EC:1.14.-.-] | (RefSeq) cytochrome P450 84A1 (A)	ko00940: Phenylpropanoid biosynthesis; ko01100: Metabolic pathways; ko01110: Biosynthesis of secondary metabolites	hypothetical protein F0562_003681 [Nyssa sinensis]	C84A1_ARATH RecName: Full=Cytochrome P450 84A1; EC=1.14.-.-; AltName: Full=Ferulate-5-hydroxylase; Short=F5H;	A0A5J5BWP6_9ASTE SubName: Full=Uncharacterized protein {ECO:0000313|EMBL:KAA8547455.1};	Cytochrome P450 CYP2 subfamily	GO:0005783,endoplasmic reticulum; GO:0016021,integral component of membrane; GO:0005886,plasma membrane; GO:0020037,heme binding; GO:0005506,iron ion binding; GO:0004497,monooxygenase activity; GO:0016705,oxidoreductase activity, acting on paired donors, with incorporation or reduction of molecular oxygen; GO:0009809,lignin biosynthetic process; GO:0009699,phenylpropanoid biosynthetic process; GO…	Cytochrome P450
F5H-2	3.05	2.69	3.11	7.82	10.11	11.24	23.39	26.36	24.99	K09755 ferulate-5-hydroxylase [EC:1.14.-.-] | (RefSeq) cytochrome P450 84A1 (A)	ko00940: Phenylpropanoid biosynthesis; ko01100: Metabolic pathways; ko01110: Biosynthesis of secondary metabolites	cytochrome P450 84A1 [Olea europaea var. sylvestris]	C84A1_ARATH RecName: Full=Cytochrome P450 84A1; EC=1.14.-.-; AltName: Full=Ferulate-5-hydroxylase; Short=F5H;	A0A5J5ANR2_9ASTE SubName: Full=Uncharacterized protein {ECO:0000313|EMBL:KAA8531944.1};	Cytochrome P450 CYP2 subfamily	GO:0005783,endoplasmic reticulum; GO:0016021,integral component of membrane; GO:0005886,plasma membrane; GO:0020037,heme binding; GO:0005506,iron ion binding; GO:0004497,monooxygenase activity; GO:0016705,oxidoreductase activity, acting on paired donors, with incorporation or reduction of molecular oxygen; GO:0009809,lignin biosynthetic process; GO:0009699,phenylpropanoid biosynthetic process; GO…	Cytochrome P450
HQT-1	7.12	6.92	6.3	1.66	0.51	1.39	4	3.94	2.38	K13065 shikimate O-hydroxycinnamoyltransferase [EC:2.3.1.133] | (RefSeq) shikimate O-hydroxycinnamoyltransferase (A)	ko00940: Phenylpropanoid biosynthesis; ko00941: Flavonoid biosynthesis; ko00945: Stilbenoid, diarylheptanoid and gingerol biosynthesis; ko01100: Metabolic pathways; ko01110: Biosynthesis of secondary metabolites	hydroxycinnamoyl-CoA quinate hydroxycinnamoyltransferase [Lonicera japonica]	HST_TOBAC RecName: Full=Shikimate O-hydroxycinnamoyltransferase; EC=2.3.1.133; AltName: Full=Hydroxycinnamoyl transferase; AltName: Full=Hydroxycinnamoyl-Coenzyme A shikimate/quinate hydroxycinnamoyltransferase;	D1L8A9_LONJA SubName: Full=Hydroxycinnamoyl-CoA quinate hydroxycinnamoyltransferase {ECO:0000313|EMBL:ACZ52698.1};	--	GO:0016747,acyltransferase activity, transferring groups other than amino-acyl groups; GO:0047172,shikimate O-hydroxycinnamoyltransferase activity; GO:0003674,molecular_function; GO:0003824,catalytic activity; GO:0016740,transferase activity; GO:0016746,acyltransferase activity; GO:0008374,O-acyltransferase activity; GO:0050734,hydroxycinnamoyltransferase activity; GO:0050737,O-hydroxycinnamoyltr…	Transferase family
HQT-2	213.58	214.56	194.35	37.58	52.96	59.54	137.3	132.12	147.66	K13065 shikimate O-hydroxycinnamoyltransferase [EC:2.3.1.133] | (RefSeq) shikimate O-hydroxycinnamoyltransferase (A)	ko00940: Phenylpropanoid biosynthesis; ko00941: Flavonoid biosynthesis; ko00945: Stilbenoid, diarylheptanoid and gingerol biosynthesis; ko01100: Metabolic pathways; ko01110: Biosynthesis of secondary metabolites	hydroxycinnamoyl-CoA quinate hydroxycinnamoyltransferase [Lonicera japonica]	HST_TOBAC RecName: Full=Shikimate O-hydroxycinnamoyltransferase; EC=2.3.1.133; AltName: Full=Hydroxycinnamoyl transferase; AltName: Full=Hydroxycinnamoyl-Coenzyme A shikimate/quinate hydroxycinnamoyltransferase;	D1L8A9_LONJA SubName: Full=Hydroxycinnamoyl-CoA quinate hydroxycinnamoyltransferase {ECO:0000313|EMBL:ACZ52698.1};	--	GO:0016747,acyltransferase activity, transferring groups other than amino-acyl groups; GO:0047172,shikimate O-hydroxycinnamoyltransferase activity; GO:0003674,molecular_function; GO:0003824,catalytic activity; GO:0016740,transferase activity; GO:0016746,acyltransferase activity; GO:0008374,O-acyltransferase activity; GO:0050734,hydroxycinnamoyltransferase activity; GO:0050737,O-hydroxycinnamoyltr…	Transferase family
HQT-3	1.46	1.49	1.64	2.34	0.5	0.77	1.08	1.34	0.96	K13065 shikimate O-hydroxycinnamoyltransferase [EC:2.3.1.133] | (RefSeq) shikimate O-hydroxycinnamoyltransferase (A)	ko00940: Phenylpropanoid biosynthesis; ko00941: Flavonoid biosynthesis; ko00945: Stilbenoid, diarylheptanoid and gingerol biosynthesis; ko01100: Metabolic pathways; ko01110: Biosynthesis of secondary metabolites	hydroxycinnamoyl-CoA quinate hydroxycinnamoyl transferase [Lonicera macranthoides]	HST_TOBAC RecName: Full=Shikimate O-hydroxycinnamoyltransferase; EC=2.3.1.133; AltName: Full=Hydroxycinnamoyl transferase; AltName: Full=Hydroxycinnamoyl-Coenzyme A shikimate/quinate hydroxycinnamoyltransferase;	A0A346LRP0_9DIPS SubName: Full=Hydroxycinnamoyl-CoA quinate hydroxycinnamoyl transferase {ECO:0000313|EMBL:AXP99044.1};	--	GO:0016747,acyltransferase activity, transferring groups other than amino-acyl groups; GO:0047172,shikimate O-hydroxycinnamoyltransferase activity; GO:0003674,molecular_function; GO:0003824,catalytic activity; GO:0016740,transferase activity; GO:0016746,acyltransferase activity; GO:0008374,O-acyltransferase activity; GO:0050734,hydroxycinnamoyltransferase activity; GO:0050737,O-hydroxycinnamoyltr…	Transferase family
HQT-4	74.67	73.43	71.82	20.42	29.08	31.5	29.54	28.84	26.41	K13065 shikimate O-hydroxycinnamoyltransferase [EC:2.3.1.133] | (RefSeq) shikimate O-hydroxycinnamoyltransferase (A)	ko00940: Phenylpropanoid biosynthesis; ko00941: Flavonoid biosynthesis; ko00945: Stilbenoid, diarylheptanoid and gingerol biosynthesis; ko01100: Metabolic pathways; ko01110: Biosynthesis of secondary metabolites	hydroxycinnamoyl-CoA quinate hydroxycinnamoyl transferase [Lonicera macranthoides]	HST_TOBAC RecName: Full=Shikimate O-hydroxycinnamoyltransferase; EC=2.3.1.133; AltName: Full=Hydroxycinnamoyl transferase; AltName: Full=Hydroxycinnamoyl-Coenzyme A shikimate/quinate hydroxycinnamoyltransferase;	A0A346LRP0_9DIPS SubName: Full=Hydroxycinnamoyl-CoA quinate hydroxycinnamoyl transferase {ECO:0000313|EMBL:AXP99044.1};	--	GO:0016747,acyltransferase activity, transferring groups other than amino-acyl groups; GO:0047172,shikimate O-hydroxycinnamoyltransferase activity; GO:0003674,molecular_function; GO:0003824,catalytic activity; GO:0016740,transferase activity; GO:0016746,acyltransferase activity; GO:0008374,O-acyltransferase activity; GO:0050734,hydroxycinnamoyltransferase activity; GO:0050737,O-hydroxycinnamoyltr…	Transferase family
C3H-1	11.66	11.94	10.71	20.3	34.46	35.46	30.32	34.42	33.18	K09754 5-O-(4-coumaroyl)-D-quinate 3'-monooxygenase [EC:1.14.14.96] | (RefSeq) cytochrome P450 98A2 (A)	ko00940: Phenylpropanoid biosynthesis; ko00941: Flavonoid biosynthesis; ko00945: Stilbenoid, diarylheptanoid and gingerol biosynthesis; ko01100: Metabolic pathways; ko01110: Biosynthesis of secondary metabolites	p-coumarate 3'-hydroxylase 2 [Lonicera japonica]	C98A2_SOYBN RecName: Full=Cytochrome P450 98A2; EC=1.14.-.-;	A0A1Y0B6D6_LONJA SubName: Full=p-coumarate 3'-hydroxylase 2 {ECO:0000313|EMBL:ART33341.1};	Cytochrome P450 CYP2 subfamily	GO:0016021,integral component of membrane; GO:0016020,membrane; GO:0020037,heme binding; GO:0005506,iron ion binding; GO:0016709,oxidoreductase activity, acting on paired donors, with incorporation or reduction of molecular oxygen, NAD(P)H as one donor, and incorporation of one atom of oxygen; GO:0003674,molecular_function; GO:0005488,binding; GO:0046906,tetrapyrrole binding; GO:0097159,organic c…	Cytochrome P450
C3H-2	1.95	1.73	3.17	5.23	2.93	2.74	4.02	4.22	3.84	K09754 5-O-(4-coumaroyl)-D-quinate 3'-monooxygenase [EC:1.14.14.96] | (RefSeq) cytochrome P450 98A2 (A)	ko00940: Phenylpropanoid biosynthesis; ko00941: Flavonoid biosynthesis; ko00945: Stilbenoid, diarylheptanoid and gingerol biosynthesis; ko01100: Metabolic pathways; ko01110: Biosynthesis of secondary metabolites	p-coumaroyl quinate/shikimate 3'-hydroxylase [Lonicera macranthoides]	C98A2_SOYBN RecName: Full=Cytochrome P450 98A2; EC=1.14.-.-;	A0A6G6CCP0_9DIPS SubName: Full=p-coumaroyl quinate/shikimate 3'-hydroxylase {ECO:0000313|EMBL:QID89963.1};	Cytochrome P450 CYP2 subfamily	GO:0016021,integral component of membrane; GO:0016020,membrane; GO:0020037,heme binding; GO:0005506,iron ion binding; GO:0016709,oxidoreductase activity, acting on paired donors, with incorporation or reduction of molecular oxygen, NAD(P)H as one donor, and incorporation of one atom of oxygen; GO:0003674,molecular_function; GO:0005488,binding; GO:0046906,tetrapyrrole binding; GO:0097159,organic c…	Cytochrome P450
CAD-1	0.09	0.28	0.22	0.44	0.16	0.24	0.61	0.54	0.43	K00083 cinnamyl-alcohol dehydrogenase [EC:1.1.1.195] | (RefSeq) cinnamyl alcohol dehydrogenase 1 (A)	ko00940: Phenylpropanoid biosynthesis; ko01100: Metabolic pathways; ko01110: Biosynthesis of secondary metabolites	PREDICTED: cinnamyl alcohol dehydrogenase 1 [Vitis vinifera]	CADH1_OCIBA RecName: Full=Cinnamyl alcohol dehydrogenase 1; Short=CAD 1; Short=ObaCAD1; EC=1.1.1.195;	D7TTE5_VITVI RecName: Full=PKS_ER domain-containing protein {ECO:0000259|SMART:SM00829};	Alcohol dehydrogenase, class V	GO:0045551,cinnamyl-alcohol dehydrogenase activity; GO:0052747,sinapyl alcohol dehydrogenase activity; GO:0008270,zinc ion binding; GO:0009699,phenylpropanoid biosynthetic process; GO:0003674,molecular_function; GO:0003824,catalytic activity; GO:0016491,oxidoreductase activity; GO:0016614,oxidoreductase activity, acting on CH-OH group of donors; GO:0016616,oxidoreductase activity, acting on the C…	Zinc-binding dehydrogenase
CAD-2	46.13	46.46	46.26	130.56	149.85	151.34	107.01	109.36	108.32	K00083 cinnamyl-alcohol dehydrogenase [EC:1.1.1.195] | (RefSeq) cinnamyl alcohol dehydrogenase 1 (A)	ko00940: Phenylpropanoid biosynthesis; ko01100: Metabolic pathways; ko01110: Biosynthesis of secondary metabolites	hypothetical protein Pfo_002601 [Paulownia fortunei]	CADH1_OCIBA RecName: Full=Cinnamyl alcohol dehydrogenase 1; Short=CAD 1; Short=ObaCAD1; EC=1.1.1.195;	A0A5J5B0V3_9ASTE RecName: Full=PKS_ER domain-containing protein {ECO:0000259|SMART:SM00829};	Alcohol dehydrogenase, class V	GO:0045551,cinnamyl-alcohol dehydrogenase activity; GO:0052747,sinapyl alcohol dehydrogenase activity; GO:0008270,zinc ion binding; GO:0009699,phenylpropanoid biosynthetic process; GO:0003674,molecular_function; GO:0003824,catalytic activity; GO:0016491,oxidoreductase activity; GO:0016614,oxidoreductase activity, acting on CH-OH group of donors; GO:0016616,oxidoreductase activity, acting on the C…	Alcohol dehydrogenase GroES-like domain
CAD-3	10.27	10.75	10.78	16.25	22.08	23.07	37.89	35.98	38.27	K00083 cinnamyl-alcohol dehydrogenase [EC:1.1.1.195] | (RefSeq) cinnamyl alcohol dehydrogenase 1 (A)	ko00940: Phenylpropanoid biosynthesis; ko01100: Metabolic pathways; ko01110: Biosynthesis of secondary metabolites	hypothetical protein F0562_028712 [Nyssa sinensis]	CADH1_OCIBA RecName: Full=Cinnamyl alcohol dehydrogenase 1; Short=CAD 1; Short=ObaCAD1; EC=1.1.1.195;	A0A5B7BLS4_DAVIN RecName: Full=PKS_ER domain-containing protein {ECO:0000259|SMART:SM00829};	Alcohol dehydrogenase, class V	GO:0045551,cinnamyl-alcohol dehydrogenase activity; GO:0052747,sinapyl alcohol dehydrogenase activity; GO:0008270,zinc ion binding; GO:0009699,phenylpropanoid biosynthetic process; GO:0003674,molecular_function; GO:0003824,catalytic activity; GO:0016491,oxidoreductase activity; GO:0016614,oxidoreductase activity, acting on CH-OH group of donors; GO:0016616,oxidoreductase activity, acting on the C…	Zinc-binding dehydrogenase
POD-1	0.47	0.73	0.66	0.53	0.25	0.22	1.09	1.66	1.47	K00430 peroxidase [EC:1.11.1.7] | (RefSeq) peroxidase 25 (A)	ko00940: Phenylpropanoid biosynthesis; ko01100: Metabolic pathways; ko01110: Biosynthesis of secondary metabolites	hypothetical protein HHK36_013943 [Tetracentron sinense]	PER25_ARATH RecName: Full=Peroxidase 25; Short=Atperox P25; EC=1.11.1.7; Flags: Precursor;	A0A834Z314_9MAGN RecName: Full=Peroxidase {ECO:0000256|RuleBase:RU362060}; EC=1.11.1.7 {ECO:0000256|RuleBase:RU362060};	--	GO:0005576,extracellular region; GO:0009505,plant-type cell wall; GO:0020037,heme binding; GO:0046872,metal ion binding; GO:0004601,peroxidase activity; GO:0042744,hydrogen peroxide catabolic process; GO:0006979,response to oxidative stress; GO:0003674,molecular_function; GO:0005488,binding; GO:0046906,tetrapyrrole binding; GO:0097159,organic cyclic compound binding; GO:1901363,heterocyclic compo…	Peroxidase
POD-2	0.81	1.01	1	0.89	1	0.83	3.24	3.07	5.1	K00430 peroxidase [EC:1.11.1.7] | (RefSeq) peroxidase 11 (A)	ko00940: Phenylpropanoid biosynthesis; ko01100: Metabolic pathways; ko01110: Biosynthesis of secondary metabolites	hypothetical protein DCAR_023726 [Daucus carota subsp. sativus]	PER11_ARATH RecName: Full=Peroxidase 11; Short=Atperox P11; EC=1.11.1.7; AltName: Full=ATP23a/ATP23b; Flags: Precursor;	A0A161ZI91_DAUCS RecName: Full=Peroxidase {ECO:0000256|ARBA:ARBA00012313, ECO:0000256|RuleBase:RU362060}; EC=1.11.1.7 {ECO:0000256|ARBA:ARBA00012313, ECO:0000256|RuleBase:RU362060};	--	GO:0005576,extracellular region; GO:0020037,heme binding; GO:0046872,metal ion binding; GO:0004601,peroxidase activity; GO:0042744,hydrogen peroxide catabolic process; GO:0006979,response to oxidative stress; GO:0048511,rhythmic process; GO:0003674,molecular_function; GO:0005488,binding; GO:0046906,tetrapyrrole binding; GO:0097159,organic cyclic compound binding; GO:1901363,heterocyclic compound …	Peroxidase
POD-3	76.51	73.31	68.68	6.27	7.9	8.98	1.24	1.71	1.53	K00430 peroxidase [EC:1.11.1.7] | (RefSeq) peroxidase 42 (A)	ko00940: Phenylpropanoid biosynthesis; ko01100: Metabolic pathways; ko01110: Biosynthesis of secondary metabolites	peroxidase 42 [Telopea speciosissima]	PER42_ARATH RecName: Full=Peroxidase 42; Short=Atperox P42; EC=1.11.1.7; AltName: Full=ATP1a/ATP1b; AltName: Full=PRXR1; Flags: Precursor;	A0A5B6YXB8_DAVIN RecName: Full=Peroxidase {ECO:0000256|ARBA:ARBA00012313, ECO:0000256|RuleBase:RU362060}; EC=1.11.1.7 {ECO:0000256|ARBA:ARBA00012313, ECO:0000256|RuleBase:RU362060};	--	GO:0005576,extracellular region; GO:0009505,plant-type cell wall; GO:0020037,heme binding; GO:0046872,metal ion binding; GO:0004601,peroxidase activity; GO:0042744,hydrogen peroxide catabolic process; GO:0006979,response to oxidative stress; GO:0048511,rhythmic process; GO:0003674,molecular_function; GO:0005488,binding; GO:0046906,tetrapyrrole binding; GO:0097159,organic cyclic compound binding; …	Peroxidase
POD-4	1.18	1.37	1	33.66	40.81	38.94	0.63	0.19	0.37	K00430 peroxidase [EC:1.11.1.7] | (RefSeq) peroxidase 21 (A)	ko00940: Phenylpropanoid biosynthesis; ko01100: Metabolic pathways; ko01110: Biosynthesis of secondary metabolites	PREDICTED: peroxidase 21 [Theobroma cacao]	PER21_ARATH RecName: Full=Peroxidase 21; Short=Atperox P21; EC=1.11.1.7; AltName: Full=ATP2a/ATP2b; AltName: Full=PRXR5; Flags: Precursor;	A0A5B7B6M0_DAVIN RecName: Full=Peroxidase {ECO:0000256|ARBA:ARBA00012313, ECO:0000256|RuleBase:RU362060}; EC=1.11.1.7 {ECO:0000256|ARBA:ARBA00012313, ECO:0000256|RuleBase:RU362060}; Flags: Fragment;	--	GO:0009505,plant-type cell wall; GO:0020037,heme binding; GO:0046872,metal ion binding; GO:0004601,peroxidase activity; GO:0050832,defense response to fungus; GO:0042744,hydrogen peroxide catabolic process; GO:0006979,response to oxidative stress; GO:0048511,rhythmic process; GO:0003674,molecular_function; GO:0005488,binding; GO:0046906,tetrapyrrole binding; GO:0097159,organic cyclic compound bin…	Peroxidase
POD-5	1.41	1.89	2.09	0	0	0	0	0	0.04	K00430 peroxidase [EC:1.11.1.7] | (RefSeq) peroxidase 19 (A)	ko00940: Phenylpropanoid biosynthesis; ko01100: Metabolic pathways; ko01110: Biosynthesis of secondary metabolites	hypothetical protein BUALT_Bualt03G0050000 [Buddleja alternifolia]	PER19_ARATH RecName: Full=Peroxidase 19; Short=Atperox P19; EC=1.11.1.7; AltName: Full=ATP51; Flags: Precursor;	A0A5B7C0P5_DAVIN RecName: Full=Peroxidase {ECO:0000256|ARBA:ARBA00012313, ECO:0000256|RuleBase:RU362060}; EC=1.11.1.7 {ECO:0000256|ARBA:ARBA00012313, ECO:0000256|RuleBase:RU362060};	--	GO:0005576,extracellular region; GO:0009505,plant-type cell wall; GO:0020037,heme binding; GO:0046872,metal ion binding; GO:0004601,peroxidase activity; GO:0042744,hydrogen peroxide catabolic process; GO:0006979,response to oxidative stress; GO:0003674,molecular_function; GO:0005488,binding; GO:0046906,tetrapyrrole binding; GO:0097159,organic cyclic compound binding; GO:1901363,heterocyclic compo…	Peroxidase
POD-6	11.3	11.1	12.87	5.6	4.77	4.14	1.16	1.58	1.76	K00430 peroxidase [EC:1.11.1.7] | (RefSeq) peroxidase 3 (A)	ko00940: Phenylpropanoid biosynthesis; ko01100: Metabolic pathways; ko01110: Biosynthesis of secondary metabolites	PREDICTED: peroxidase 3 [Vitis vinifera]	PER3_ARATH RecName: Full=Peroxidase 3; Short=Atperox P3; EC=1.11.1.7; AltName: Full=ATPRC; AltName: Full=RCI3A; AltName: Full=Rare cold-inducible protein; Flags: Precursor;	A0A438G876_VITVI RecName: Full=Peroxidase {ECO:0000256|ARBA:ARBA00012313, ECO:0000256|RuleBase:RU362060}; EC=1.11.1.7 {ECO:0000256|ARBA:ARBA00012313, ECO:0000256|RuleBase:RU362060};	--	GO:0005783,endoplasmic reticulum; GO:0005576,extracellular region; GO:0009505,plant-type cell wall; GO:0020037,heme binding; GO:0046872,metal ion binding; GO:0004601,peroxidase activity; GO:0042744,hydrogen peroxide catabolic process; GO:0042538,hyperosmotic salinity response; GO:0009409,response to cold; GO:0009269,response to desiccation; GO:0006979,response to oxidative stress; GO:0003674,mole…	Peroxidase
POD-7	0.68	0.88	0.58	0.08	0.05	0.06	0.05	0.06	0.15	K00430 peroxidase [EC:1.11.1.7] | (RefSeq) peroxidase 40 (A)	ko00940: Phenylpropanoid biosynthesis; ko01100: Metabolic pathways; ko01110: Biosynthesis of secondary metabolites	Peroxidase 40 [Camellia lanceoleosa]	PER40_ARATH RecName: Full=Peroxidase 40; Short=Atperox P40; EC=1.11.1.7; Flags: Precursor;	A0A2R6PJI0_ACTCC RecName: Full=Peroxidase {ECO:0000256|ARBA:ARBA00012313, ECO:0000256|RuleBase:RU362060}; EC=1.11.1.7 {ECO:0000256|ARBA:ARBA00012313, ECO:0000256|RuleBase:RU362060};	--	GO:0005576,extracellular region; GO:0020037,heme binding; GO:0046872,metal ion binding; GO:0004601,peroxidase activity; GO:0042744,hydrogen peroxide catabolic process; GO:0006979,response to oxidative stress; GO:0003674,molecular_function; GO:0005488,binding; GO:0046906,tetrapyrrole binding; GO:0097159,organic cyclic compound binding; GO:1901363,heterocyclic compound binding; GO:0043167,ion bindi…	Peroxidase
POD-8	2.64	2.5	2.6	0	0.22	0.17	0.19	0.17	0.2	K00430 peroxidase [EC:1.11.1.7] | (RefSeq) peroxidase 10 (A)	ko00940: Phenylpropanoid biosynthesis; ko01100: Metabolic pathways; ko01110: Biosynthesis of secondary metabolites	hypothetical protein HYC85_009640 [Camellia sinensis]	PER10_ARATH RecName: Full=Peroxidase 10; Short=Atperox P10; EC=1.11.1.7; AltName: Full=ATP5a; Flags: Precursor;	A0A7J7HIF1_CAMSI RecName: Full=Peroxidase {ECO:0000256|ARBA:ARBA00012313, ECO:0000256|RuleBase:RU362060}; EC=1.11.1.7 {ECO:0000256|ARBA:ARBA00012313, ECO:0000256|RuleBase:RU362060};	--	GO:0005576,extracellular region; GO:0020037,heme binding; GO:0046872,metal ion binding; GO:0004601,peroxidase activity; GO:0042744,hydrogen peroxide catabolic process; GO:0006979,response to oxidative stress; GO:0003674,molecular_function; GO:0005488,binding; GO:0046906,tetrapyrrole binding; GO:0097159,organic cyclic compound binding; GO:1901363,heterocyclic compound binding; GO:0043167,ion bindi…	Peroxidase
POD-9	6.83	6.96	7.95	0.1	0.17	0.04	0.03	0.04	0	K00430 peroxidase [EC:1.11.1.7] | (RefSeq) peroxidase 6 (A)	ko00940: Phenylpropanoid biosynthesis; ko01100: Metabolic pathways; ko01110: Biosynthesis of secondary metabolites	hypothetical protein Pfo_024132 [Paulownia fortunei]	PER41_ARATH RecName: Full=Peroxidase 41; Short=Atperox P41; EC=1.11.1.7; Flags: Precursor;	A0A5B7AVX6_DAVIN RecName: Full=Peroxidase {ECO:0000256|ARBA:ARBA00012313, ECO:0000256|RuleBase:RU362060}; EC=1.11.1.7 {ECO:0000256|ARBA:ARBA00012313, ECO:0000256|RuleBase:RU362060};	--	GO:0005576,extracellular region; GO:0020037,heme binding; GO:0046872,metal ion binding; GO:0004601,peroxidase activity; GO:0042744,hydrogen peroxide catabolic process; GO:0006979,response to oxidative stress; GO:0003674,molecular_function; GO:0005488,binding; GO:0046906,tetrapyrrole binding; GO:0097159,organic cyclic compound binding; GO:1901363,heterocyclic compound binding; GO:0043167,ion bindi…	Peroxidase
POD-10	2.52	3.35	4.67	5.27	3.32	3.68	5.68	4.07	3.29	K00430 peroxidase [EC:1.11.1.7] | (RefSeq) peroxidase 9 (A)	ko00940: Phenylpropanoid biosynthesis; ko01100: Metabolic pathways; ko01110: Biosynthesis of secondary metabolites	unnamed protein product [Arabidopsis arenosa]	PER9_ARATH RecName: Full=Peroxidase 9; Short=Atperox P9; EC=1.11.1.7; AltName: Full=ATP18a; Flags: Precursor;	A0A6A1UTH1_9ROSI RecName: Full=Peroxidase {ECO:0000256|ARBA:ARBA00012313, ECO:0000256|RuleBase:RU362060}; EC=1.11.1.7 {ECO:0000256|ARBA:ARBA00012313, ECO:0000256|RuleBase:RU362060};	--	GO:0005576,extracellular region; GO:0020037,heme binding; GO:0046872,metal ion binding; GO:0004601,peroxidase activity; GO:0048658,anther wall tapetum development; GO:0042744,hydrogen peroxide catabolic process; GO:0006979,response to oxidative stress; GO:0003674,molecular_function; GO:0005488,binding; GO:0046906,tetrapyrrole binding; GO:0097159,organic cyclic compound binding; GO:1901363,heteroc…	Peroxidase
POD-11	23.44	21.44	19.99	22.63	18.61	20.61	2.76	2.16	2.58	K00430 peroxidase [EC:1.11.1.7] | (RefSeq) peroxidase 47 (A)	ko00940: Phenylpropanoid biosynthesis; ko01100: Metabolic pathways; ko01110: Biosynthesis of secondary metabolites	hypothetical protein M9H77_12527 [Catharanthus roseus]	PER47_ARATH RecName: Full=Peroxidase 47; Short=Atperox P47; EC=1.11.1.7; AltName: Full=ATP32; Flags: Precursor;	A0A6P6TKF1_COFAR RecName: Full=Peroxidase {ECO:0000256|ARBA:ARBA00012313, ECO:0000256|RuleBase:RU362060}; EC=1.11.1.7 {ECO:0000256|ARBA:ARBA00012313, ECO:0000256|RuleBase:RU362060};	--	GO:0005576,extracellular region; GO:0009505,plant-type cell wall; GO:0020037,heme binding; GO:0046872,metal ion binding; GO:0004601,peroxidase activity; GO:0042744,hydrogen peroxide catabolic process; GO:0006979,response to oxidative stress; GO:0003674,molecular_function; GO:0005488,binding; GO:0046906,tetrapyrrole binding; GO:0097159,organic cyclic compound binding; GO:1901363,heterocyclic compo…	Peroxidase
POD-12	0.52	1.55	0.99	0.07	0	0	0	0	0.18	K00430 peroxidase [EC:1.11.1.7] | (RefSeq) peroxidase 66 (A)	ko00940: Phenylpropanoid biosynthesis; ko01100: Metabolic pathways; ko01110: Biosynthesis of secondary metabolites	peroxidase 66 [Rosa chinensis]	PER66_ARATH RecName: Full=Peroxidase 66; Short=Atperox P66; EC=1.11.1.7; AltName: Full=ATP27a; Flags: Precursor;	A0A5B7C9H3_DAVIN RecName: Full=Peroxidase {ECO:0000256|ARBA:ARBA00012313, ECO:0000256|RuleBase:RU362060}; EC=1.11.1.7 {ECO:0000256|ARBA:ARBA00012313, ECO:0000256|RuleBase:RU362060}; Flags: Fragment;	--	GO:0005576,extracellular region; GO:0009505,plant-type cell wall; GO:0020037,heme binding; GO:0046872,metal ion binding; GO:0004601,peroxidase activity; GO:0042744,hydrogen peroxide catabolic process; GO:0006979,response to oxidative stress; GO:0003674,molecular_function; GO:0005488,binding; GO:0046906,tetrapyrrole binding; GO:0097159,organic cyclic compound binding; GO:1901363,heterocyclic compo…	Peroxidase
POD-13	5.59	6.85	8.57	0.94	1.19	0.61	0.47	0.62	0.49	K00430 peroxidase [EC:1.11.1.7] | (RefSeq) peroxidase 18 (A)	ko00940: Phenylpropanoid biosynthesis; ko01100: Metabolic pathways; ko01110: Biosynthesis of secondary metabolites	hypothetical protein RHSIM_Rhsim02G0218000 [Rhododendron simsii]	PER18_ARATH RecName: Full=Peroxidase 18; Short=Atperox P18; EC=1.11.1.7; Flags: Precursor;	A0A834HMU5_RHOSS RecName: Full=Peroxidase {ECO:0000256|ARBA:ARBA00012313, ECO:0000256|RuleBase:RU362060}; EC=1.11.1.7 {ECO:0000256|ARBA:ARBA00012313, ECO:0000256|RuleBase:RU362060};	--	GO:0005576,extracellular region; GO:0009505,plant-type cell wall; GO:0020037,heme binding; GO:0046872,metal ion binding; GO:0004601,peroxidase activity; GO:0042744,hydrogen peroxide catabolic process; GO:0006979,response to oxidative stress; GO:0003674,molecular_function; GO:0005488,binding; GO:0046906,tetrapyrrole binding; GO:0097159,organic cyclic compound binding; GO:1901363,heterocyclic compo…	Peroxidase
POD-14	3.42	2.7	2.75	0.13	0.09	0	0.04	0.05	0.04	K00430 peroxidase [EC:1.11.1.7] | (RefSeq) peroxidase 29 (A)	ko00940: Phenylpropanoid biosynthesis; ko01100: Metabolic pathways; ko01110: Biosynthesis of secondary metabolites	hypothetical protein C3L33_12989, partial [Rhododendron williamsianum]	PER29_ARATH RecName: Full=Peroxidase 29; Short=Atperox P29; EC=1.11.1.7; AltName: Full=ATP40; Flags: Precursor;	A0A6A4LA00_9ERIC RecName: Full=Peroxidase {ECO:0000256|ARBA:ARBA00012313, ECO:0000256|RuleBase:RU362060}; EC=1.11.1.7 {ECO:0000256|ARBA:ARBA00012313, ECO:0000256|RuleBase:RU362060}; Flags: Fragment;	--	GO:0005576,extracellular region; GO:0009505,plant-type cell wall; GO:0020037,heme binding; GO:0046872,metal ion binding; GO:0004601,peroxidase activity; GO:0042744,hydrogen peroxide catabolic process; GO:0006979,response to oxidative stress; GO:0003674,molecular_function; GO:0005488,binding; GO:0046906,tetrapyrrole binding; GO:0097159,organic cyclic compound binding; GO:1901363,heterocyclic compo…	Peroxidase
POD-15	0.43	0.63	0.22	0	0.16	0.09	0	0	0.3	K00430 peroxidase [EC:1.11.1.7] | (RefSeq) peroxidase 72 (A)	ko00940: Phenylpropanoid biosynthesis; ko01100: Metabolic pathways; ko01110: Biosynthesis of secondary metabolites	pericarp peroxidase 3 [Litchi chinensis]	PER72_ARATH RecName: Full=Peroxidase 72; Short=Atperox P72; EC=1.11.1.7; AltName: Full=ATP6a; AltName: Full=PRXR8; Flags: Precursor;	B6E1W9_LITCN RecName: Full=Peroxidase {ECO:0000256|ARBA:ARBA00012313, ECO:0000256|RuleBase:RU362060}; EC=1.11.1.7 {ECO:0000256|ARBA:ARBA00012313, ECO:0000256|RuleBase:RU362060};	--	GO:0005576,extracellular region; GO:0009505,plant-type cell wall; GO:0020037,heme binding; GO:0046872,metal ion binding; GO:0004601,peroxidase activity; GO:0042744,hydrogen peroxide catabolic process; GO:0009809,lignin biosynthetic process; GO:0006979,response to oxidative stress; GO:0003674,molecular_function; GO:0005488,binding; GO:0046906,tetrapyrrole binding; GO:0097159,organic cyclic compoun…	Peroxidase
UGT72E	0.05	0	0.04	0.29	0.29	0.11	0.79	0.49	0.55	K12356 coniferyl-alcohol glucosyltransferase [EC:2.4.1.111] | (RefSeq) UDP-glycosyltransferase 72E1 (A)	ko00940: Phenylpropanoid biosynthesis; ko01110: Biosynthesis of secondary metabolites	hypothetical protein L1887_59808 [Cichorium endivia]	--	A0A5B8MD62_9CHLO SubName: Full=Metallo-dependent phosphatase {ECO:0000313|EMBL:QDZ18343.1};	Acid sphingomyelinase and PHM5 phosphate metabolism protein	GO:0016787,hydrolase activity; GO:0003674,molecular_function; GO:0003824,catalytic activity	Acid sphingomyelin phosphodiesterase C-terminal region
CCoAOMT-1	75.47	78.54	74.33	7.64	12.15	13.18	39.41	40.72	40.79	K00588 caffeoyl-CoA O-methyltransferase [EC:2.1.1.104] | (RefSeq) caffeoyl-CoA O-methyltransferase (A)	ko00940: Phenylpropanoid biosynthesis; ko00941: Flavonoid biosynthesis; ko00945: Stilbenoid, diarylheptanoid and gingerol biosynthesis; ko01100: Metabolic pathways; ko01110: Biosynthesis of secondary metabolites	caffeoyl-CoA-O-methyl-transferase [Lonicera macranthoides]	CAMT_SOLTU RecName: Full=Caffeoyl-CoA O-methyltransferase; EC=2.1.1.104; AltName: Full=Trans-caffeoyl-CoA 3-O-methyltransferase; Short=CCoAMT; Short=CCoAOMT;	A0A6C0VCE0_9DIPS RecName: Full=Caffeoyl-CoA O-methyltransferase {ECO:0000256|ARBA:ARBA00012165}; EC=2.1.1.104 {ECO:0000256|ARBA:ARBA00012165};	O-methyltransferase	GO:0042409,caffeoyl-CoA O-methyltransferase activity; GO:0046872,metal ion binding; GO:0008757,S-adenosylmethionine-dependent methyltransferase activity; GO:0009809,lignin biosynthetic process; GO:0032259,methylation; GO:0003674,molecular_function; GO:0003824,catalytic activity; GO:0008168,methyltransferase activity; GO:0008171,O-methyltransferase activity; GO:0016740,transferase activity; GO:001…	O-methyltransferase
CCoAOMT-2	22.35	22.53	22	2.86	2.77	2.52	1.1	2.18	1.61	K00588 caffeoyl-CoA O-methyltransferase [EC:2.1.1.104] | (RefSeq) caffeoyl-CoA O-methyltransferase (A)	ko00940: Phenylpropanoid biosynthesis; ko00941: Flavonoid biosynthesis; ko00945: Stilbenoid, diarylheptanoid and gingerol biosynthesis; ko01100: Metabolic pathways; ko01110: Biosynthesis of secondary metabolites	caffeoyl-CoA O-methyltransferase [Lonicera japonica]	CAMT_POPTM RecName: Full=Caffeoyl-CoA O-methyltransferase; EC=2.1.1.104; AltName: Full=Trans-caffeoyl-CoA 3-O-methyltransferase; Short=CCoAMT; Short=CCoAOMT;	K9W630_LONJA RecName: Full=Caffeoyl-CoA O-methyltransferase {ECO:0000256|ARBA:ARBA00012165}; EC=2.1.1.104 {ECO:0000256|ARBA:ARBA00012165};	O-methyltransferase	GO:0042409,caffeoyl-CoA O-methyltransferase activity; GO:0046872,metal ion binding; GO:0009809,lignin biosynthetic process; GO:0032259,methylation; GO:0003674,molecular_function; GO:0003824,catalytic activity; GO:0008168,methyltransferase activity; GO:0008171,O-methyltransferase activity; GO:0008757,S-adenosylmethionine-dependent methyltransferase activity; GO:0016740,transferase activity; GO:001…	O-methyltransferase
