# Supplementary material for: Integrated Transcriptomic and Metabolomic Analyses Reveal Key Genes Involved in Phenylpropanoid Metabolism in Lonicera macranthoides Flowers
Source: Genes (Basel). 2025 Nov 6;16(11):1339. doi: 10.3390/genes16111339 (PMC12651994; doi:10.3390/genes16111339)
Supplement: Supplementary file 1 [file genes-16-01339-s001.zip › Table S5.xlsx]

## Sheet: Sheet1
Differentially accumulated metabolites in the phenylpropanoid metabolic pathway
Index	Mode	Compounds	Formula	Q1 (Da)	Molecular weight (Da)	RT (min)	Adduct	Mass error	Level	score	LC mode	CAS	PubChem CID	HMDB	Metlin	cpd_ID	FB-1	FB-2	FB-3	WF-1	WF-2	WF-3	GF-1	GF-2	GF-3	QC01	QC02	QC03	kegg_map
MEDN0006	T3_positive	L-Tyrosine	C9H11NO3	182.081	181.074	1.2161	[M+H]+	2.65963	3	0.9461	rp	60-18-4	6057	HMDB0000158	34	C00082	84460.1	88570.1	94713.2	84103.1	79492.9	77922.2	79105	68762.9	67771.5	87721.6	87624.6	87386	ko00130,ko00261,ko00350,ko00360,ko00400,ko00460,ko00730,ko00940,ko00950,ko00965,ko00966,ko00970,ko00999,ko01100,ko01110,ko01210,ko01230,ko01240
Phenylalanine	T3_negative	L-Phenylalanine	C9H11NO2	164.072	165.079	1.8867	[M-H]-	1.98012	3	0.8978	rp	63-91-2	6140	HMDB0000159	28	C00079	182846	176204	180794	44512.5	40247.7	42202.2	30227.9	33216.4	32323.3	111584	111061	111909	ko00360,ko00400,ko00460,ko00470,ko00940,ko00960,ko00966,ko00970,ko00996,ko00999,ko01100,ko01110,ko01210,ko01230,ko02010
MEDN0302	T3_positive	Chlorogenic Acid	C16H18O9	709.195	354.095	3.3506	[2M+H]+	1.85049	3	0.9387	rp	202650-88-2	1794427	HMDB0003164	3498	C00852	56638.6	53662.6	48281.7	69241.3	120290	59250.7	62743.9	74445.5	50126.5	62559.7	62596.9	62727.7	ko00940,ko00941,ko00945,ko01110
MEDL02027	T3_positive	Ferulic acid	C10H10O4	177.054	194.058	3.7264	[M+H-H2O]+	1.24454	3	0.8654	rp	537-98-4	445858	HMDB0000954	4156	C01494	607857	760355	510407	558521	595059	567134	639398	608380	760721	600810	600889	597135	ko00940,ko00996,ko01100,ko01110
MEDP0290	T3_positive	Sinapic acid	C11H12O5	207.065	224.069	3.39	[M+H-H2O]+	2.44915	3	0.7721	rp	7362-37-0	637775	HMDB0032616	-	C00482	7839.91	17756.8	15054.1	19214.5	20940.6	16961.9	76670.1	78058.3	76039.6	46059.4	46832.5	46811.6	ko00940,ko01100,ko01110
MEDN0080	T3_positive	p-Coumaraldehyde	C9H8O2	149.058	148.052	1.9598	[M+H]+	3.57375	3	0.6682	rp	20711-53-9	641301	HMDB0040986	-	C05608	14946.6	16655.7	17809.5	3450	3640.94	4938.45	3471.92	1940.44	4807.05	9875.94	9855.6	9898.32	ko00940,ko01100,ko01110
MEDP0203	T3_positive	Cinnamaldehyde	C9H8O	282.154	132.058	1.7716	[2M+NH4]+	11.7461	3	0.6166	rp	104-55-2	637511	HMDB0003441	6931	C00903	10443.8	10817.8	10976.5	11339.6	12474.7	11709.2	25093.8	26562.4	26092.6	17248.3	17411.2	17306	ko00940,ko01100,ko01110
MW0003635	T3_negative	3,4-Dihydroxystyrene	C8H8O2	135.046	136.052	3.0508	[M-H]-	0.2481	3	0.9454	rp	6053-02-7	151398	HMDB0124942	-	C06224	809130	1.91773e+06	971456	740096	690968	717078	1.89775e+06	696332	683681	554198	560543	554762	ko00940
MEDL02156	T3_negative	Isoeugenol	C10H12O2	163.077	164.084	5.1458	[M-H]-	1.12281	3	0.9404	rp	5932-68-3	853433	HMDB0005802	-	C10469	538915	568820	552610	465715	448457	459057	467743	438084	476583	466986	469906	469831	ko00940
MEDL02157	T3_negative	Coniferin	C16H22O8	387.128	342.132	4.1317	[M+HCOO]-	2.94512	3	0.7066	rp	124151-33-3	5280372	HMDB0013682	-	C00761	1.08734e+06	1.02283e+06	1.07428e+06	399735	319128	391900	65019.9	39214.3	11496.2	439041	448384	444898	ko00940,ko01110
MEDN0304	T3_negative	Cinnamic acid	C9H8O2	193.051	148.052	5.6185	[M+HCOO]-	5.70045	3	0.7416	rp	140-10-3	444539	HMDB0000930	5880	C10438	486849	868122	849490	1.26412e+06	919577	1.20618e+06	1.42195e+06	1.44184e+06	1.442e+06	547717	542920	542251	-
MEDP0101	T3_positive	4-Hydroxycinnamic acid	C9H8O3	147.044	164.047	3.4714	[M+H-H2O]+	0.672576	3	0.8757	rp	501-98-4	637542	HMDB0002035	6450	C00811	604230	602801	568242	661712	648033	661698	786451	749693	793013	695370	699214	696791	ko00130,ko00350,ko00940,ko00950,ko01100,ko01110
MEDP0302	T3_positive	Caffeic acid	C9H8O4	163.039	180.042	2.8783	[M+H-H2O]+	0.375647	3	0.838	rp	501-16-6	689043	HMDB0001964	-	C01481	1.652e+07	1.8141e+07	1.57419e+07	2.37949e+07	1.18182e+07	1.28745e+07	1.27052e+07	1.23234e+07	1.25419e+07	1.335e+07	1.35015e+07	1.34807e+07	-
MW0115093	T3_positive	p-Coumaryl alcohol 4-O-glucoside	C15H20O7	647.217	312.121	3.7264	[2M+Na]+	18.7842	3	0.5455	rp	120442-73-1	5280847	-	-	C05855	396245	370295	376335	246969	254818	234033	148010	185281	211424	283517	278612	280069	ko00940,ko01110
MEDL02026	T3_positive	4-Hydroxy-3-methoxycinnamaldehyde	C10H10O3	225.075	178.063	2.9949	[M+HCOO+2H]+	2.69101	3	0.7799	rp	20649-42-7	5280536	HMDB0141782	-	C02666	11707.9	13451.5	8602.13	9006.85	9431.63	8635.38	37963.3	38745.4	34571.8	24076.2	24977.5	24725	ko00940,ko01100,ko01110
